# Supplementary material for: Comparison of independent screens on differentially vulnerable motor neurons reveals alpha-synuclein as a common modifier in motor neuron diseases
Source: PLoS Genet. 2017 Mar 31;13(3):e1006680. doi: 10.1371/journal.pgen.1006680 (PMC5391970; doi:10.1371/journal.pgen.1006680)
Supplement: S1 Table — Table shows the ensembl ID (test-ID, gene_id), the official gene symbol (gene), the chromosomal location (locus), the average normalised read count from an N of 2 samples for resistant (BS-WT) or vulnerable (SC_WT) samples, the log2 fold change, and the relevant statistics (test-stat, P_value, Q-value, significant). (XLSX) [file pgen.1006680.s001.xlsx]

## Sheet: Supp Table 1
test_id	gene_id	gene	locus	BS_WT	SC_WT	log2.fold_change.	test_stat	p_value	q_value	significant
ENSMUSG00000015090	ENSMUSG00000015090	Ptgds	chr2:25322228-25325566	5223.64	2.47877	-11.0412	16.8658	0	0	yes
ENSMUSG00000027868	ENSMUSG00000027868	Tbx15	chr3:99044303-99158182	12.7535	0.0127799	-9.96279	4.84222	1.28e-06	9.16e-05	yes
ENSMUSG00000034762	ENSMUSG00000034762	Glis1	chr4:107107176-107307666	24.673	0.0289231	-9.73649	4.52176	6.13e-06	0.000346302	yes
ENSMUSG00000020838	ENSMUSG00000020838	Slc6a4	chr11:76812104-76845842	13.4923	0.0176146	-9.58115	4.20142	2.65e-05	0.00116072	yes
ENSMUSG00000006764	ENSMUSG00000006764	Tph2	chr10:114515696-114622078	10.4883	0.0150747	-9.44244	5.74787	9.04e-09	1.24e-06	yes
ENSMUSG00000048368	ENSMUSG00000048368	Omd	chr13:49559395-49748124	4.74072	0.00821644	-9.17238	2.8764	0.00402239	0.0488756	yes
ENSMUSG00000047420	ENSMUSG00000047420	Fam180a	chr6:35262745-35276141	10.741	0.0231144	-8.86012	5.34335	9.12e-08	9.39e-06	yes
ENSMUSG00000087578	ENSMUSG00000087578	Gm15605	chr6:83051610-83059933	16.146	0.0374941	-8.7503	3.50199	0.000461798	0.0101657	yes
ENSMUSG00000000303	ENSMUSG00000000303	Cdh1	chr8:109127250-109194146	10.6119	0.0259647	-8.67491	6.83536	8.18e-12	2.01e-09	yes
ENSMUSG00000068154	ENSMUSG00000068154	Insm1	chr2:146047656-146050752	11.0186	0.0293569	-8.55202	4.85138	1.23e-06	8.85e-05	yes
ENSMUSG00000037362	ENSMUSG00000037362	Nov	chr15:54577256-54585594	30.1787	0.0816542	-8.52979	8.18383	2.22e-16	1.15e-13	yes
ENSMUSG00000020000	ENSMUSG00000020000	Moxd1	chr10:23943322-24022596	4.52222	0.0125724	-8.49062	5.08644	3.65e-07	3.07e-05	yes
ENSMUSG00000070570	ENSMUSG00000070570	Slc17a7	chr7:52419290-52431508	7.01047	0.0238413	-8.19991	4.88661	1.03e-06	7.59e-05	yes
ENSMUSG00000021390	ENSMUSG00000021390	Ogn	chr13:49559395-49748124	31.6842	0.114386	-8.11371	8.67151	0	0	yes
ENSMUSG00000024907	ENSMUSG00000024907	Gal	chr19:3409918-3414472	19.2807	0.0800241	-7.91251	4.76413	1.9e-06	0.000126798	yes
ENSMUSG00000030074	ENSMUSG00000030074	Gxylt2	chr6:100654727-100755075	4.01025	0.0213046	-7.55639	3.75548	0.000173008	0.00482214	yes
ENSMUSG00000074743	ENSMUSG00000074743	Thbd	chr2:148230206-148233924	26.1503	0.145987	-7.48484	8.15008	4.44e-16	2.23e-13	yes
ENSMUSG00000037124	ENSMUSG00000037124	Trim58	chr11:58453966-58465906	12.3362	0.0719122	-7.42245	7.29983	2.88e-13	9e-11	yes
ENSMUSG00000052974	ENSMUSG00000052974	Cyp2f2	chr7:27904927-27918679	3.94601	0.0245666	-7.32756	2.91922	0.00350904	0.0446556	yes
ENSMUSG00000013584	ENSMUSG00000013584	Aldh1a2	chr9:71063595-71144050	19.8459	0.139056	-7.15703	7.34757	2.02e-13	6.65e-11	yes
ENSMUSG00000030711	ENSMUSG00000030711	Sult1a1	chr7:133792736-133819946	14.7945	0.104714	-7.14247	5.97598	2.29e-09	3.8e-07	yes
ENSMUSG00000048424	ENSMUSG00000048424	Ranbp3l	chr15:8918425-8996300	16.3229	0.120376	-7.0832	7.32546	2.38e-13	7.57e-11	yes
ENSMUSG00000036972	ENSMUSG00000036972	Zic4	chr9:91252895-91284186	16.5273	0.126873	-7.02532	8.88194	0	0	yes
ENSMUSG00000029675	ENSMUSG00000029675	Eln	chr5:135179650-135223111	11.1074	0.0854031	-7.02302	5.38127	7.4e-08	7.93e-06	yes
ENSMUSG00000078302	ENSMUSG00000078302	Foxd1	chr13:99124199-99126660	2.45015	0.0206	-6.89409	4.08228	4.46e-05	0.00170449	yes
ENSMUSG00000022657	ENSMUSG00000022657	Cd96	chr16:46035769-46120364	2.14102	0.018158	-6.88155	3.97484	7.04e-05	0.00241654	yes
ENSMUSG00000024650	ENSMUSG00000024650	Slc22a6	chr19:8692485-8702789	4.32173	0.0373329	-6.85502	5.56198	2.67e-08	3.24e-06	yes
ENSMUSG00000061524	ENSMUSG00000061524	Zic2	chr14:122874603-122879074	11.8588	0.110108	-6.7509	7.3505	1.97e-13	6.65e-11	yes
ENSMUSG00000037254	ENSMUSG00000037254	Itih2	chr2:10016217-10053023	13.7524	0.131191	-6.71187	7.2081	5.67e-13	1.66e-10	yes
ENSMUSG00000041703	ENSMUSG00000041703	Zic5	chr14:122856016-122864899	6.02943	0.0576558	-6.70841	6.46215	1.03e-10	2.13e-08	yes
ENSMUSG00000070867	ENSMUSG00000070867	Gm12824	chr4:114079328-114287703	3.19839	0.0320531	-6.64074	5.55519	2.77e-08	3.35e-06	yes
ENSMUSG00000020887	ENSMUSG00000020887	A230052G05Rik	chr8:73387025-73389327	2.99424	0.0313243	-6.57876	3.89789	9.7e-05	0.00305736	yes
ENSMUSG00000031965	ENSMUSG00000031965	Tbx20	chr9:24527647-24578746	4.87277	0.0512974	-6.56971	6.46908	9.86e-11	2.08e-08	yes
ENSMUSG00000029005	ENSMUSG00000029005	2610109H07Rik	chr4:147472545-147519808	2.72484	0.0288297	-6.56247	5.54702	2.91e-08	3.46e-06	yes
ENSMUSG00000043760	ENSMUSG00000043760	Pkhd1	chr1:20047859-20608145	0.803465	0.00855468	-6.55338	4.40234	1.07e-05	0.000552759	yes
ENSMUSG00000022766	ENSMUSG00000022766	Serpind1	chr16:17276392-17430919	19.9414	0.214751	-6.53695	7.20117	5.97e-13	1.72e-10	yes
ENSMUSG00000079507	ENSMUSG00000079507	H2-Q1	chr17:35457349-35462044	2.75385	0.0302854	-6.50668	3.97174	7.14e-05	0.0024225	yes
ENSMUSG00000029843	ENSMUSG00000029843	Slc13a4	chr6:35217956-35258131	27.7204	0.338436	-6.35592	9.36542	0	0	yes
ENSMUSG00000031380	ENSMUSG00000031380	Figf	chrX:160811309-160840582	3.19743	0.0463723	-6.1075	3.47447	0.000511867	0.0109525	yes
ENSMUSG00000030108	ENSMUSG00000030108	Slc6a13	chr6:121250244-121287751	26.0138	0.382711	-6.08688	7.21982	5.2e-13	1.57e-10	yes
ENSMUSG00000026638	ENSMUSG00000026638	Irf6	chr1:194979305-195027897	0.94481	0.0141342	-6.06276	4.13163	3.6e-05	0.0014534	yes
ENSMUSG00000027833	ENSMUSG00000027833	Shox2	chr3:66775216-67162318	10.0753	0.15188	-6.05174	7.32773	2.34e-13	7.57e-11	yes
ENSMUSG00000032561	ENSMUSG00000032561	Acpp	chr9:104190580-104240058	7.30789	0.116238	-5.97431	5.58013	2.4e-08	2.94e-06	yes
ENSMUSG00000042436	ENSMUSG00000042436	Mfap4	chr11:61298932-61307908	53.3927	0.855266	-5.96413	7.76776	7.99e-15	3.45e-12	yes
ENSMUSG00000000031	ENSMUSG00000000031	H19	chr7:149761433-149764048	32.058	0.521839	-5.94094	6.75745	1.4e-11	3.35e-09	yes
ENSMUSG00000020467	ENSMUSG00000020467	Efemp1	chr11:28753203-28826743	29.2928	0.483137	-5.92197	9.12982	0	0	yes
ENSMUSG00000037206	ENSMUSG00000037206	Islr	chr9:58004079-58006949	34.8544	0.577191	-5.91615	7.34908	2e-13	6.65e-11	yes
ENSMUSG00000006014	ENSMUSG00000006014	Prg4	chr1:152208434-152313295	14.2332	0.235983	-5.91443	4.99077	6.01e-07	4.76e-05	yes
ENSMUSG00000038255	ENSMUSG00000038255	Neurod2	chr11:98186728-98190962	4.82137	0.0810548	-5.8944	4.86278	1.16e-06	8.45e-05	yes
ENSMUSG00000078122	ENSMUSG00000078122	F630028O10Rik	chrX:93435280-93438975	2.06353	0.0356904	-5.85343	4.30129	1.7e-05	0.00080746	yes
ENSMUSG00000019326	ENSMUSG00000019326	Aoc3	chr11:101191918-101203252	1.11361	0.0192876	-5.85142	3.17947	0.00147543	0.0241013	yes
ENSMUSG00000036814	ENSMUSG00000036814	Slc6a20a	chr9:123544505-123761020	52.0858	0.902315	-5.85112	8.30404	0	0	yes
ENSMUSG00000030218	ENSMUSG00000030218	Mgp	chr6:136820956-136824326	344.324	5.97618	-5.8484	8.98874	0	0	yes
ENSMUSG00000033898	ENSMUSG00000033898	Cfhr2	chr1:141701944-141915481	9.40373	0.164781	-5.83461	5.64095	1.69e-08	2.14e-06	yes
ENSMUSG00000030048	ENSMUSG00000030048	Gkn3	chr6:87333261-87338929	3.26991	0.0599784	-5.76866	3.26809	0.00108274	0.0190078	yes
ENSMUSG00000063011	ENSMUSG00000063011	Msln	chr17:25885558-25891272	1.50267	0.0276052	-5.76644	3.23794	0.00120395	0.020558	yes
ENSMUSG00000016024	ENSMUSG00000016024	Lbp	chr2:158132228-158158588	8.15896	0.163003	-5.64541	6.21639	5.09e-10	9.4e-08	yes
ENSMUSG00000052353	ENSMUSG00000052353	9930013L23Rik	chr7:91081366-91235012	2.87941	0.0576805	-5.64155	5.22142	1.78e-07	1.69e-05	yes
ENSMUSG00000046814	ENSMUSG00000046814	Gchfr	chr2:118993508-118998126	8.53331	0.174573	-5.61121	3.74192	0.000182616	0.00500524	yes
ENSMUSG00000091966	ENSMUSG00000091966	Gm2670	chr14:29317935-29340633	2.68239	0.0571681	-5.55217	4.8824	1.05e-06	7.72e-05	yes
ENSMUSG00000025150	ENSMUSG00000025150	Cbr2	chr11:120590802-120593428	9.16073	0.195461	-5.55051	2.99527	0.00274201	0.0376341	yes
ENSMUSG00000032363	ENSMUSG00000032363	Adamts7	chr9:90057815-90165642	1.73126	0.0370067	-5.54789	4.76509	1.89e-06	0.000126661	yes
ENSMUSG00000022126	ENSMUSG00000022126	Irg1	chr14:103446193-103455790	0.690224	0.0149672	-5.52719	3.13581	0.00171381	0.0269524	yes
ENSMUSG00000000982	ENSMUSG00000000982	Ccl3	chr11:83461345-83462857	2.30877	0.0517187	-5.48029	3.14356	0.00166907	0.0263631	yes
ENSMUSG00000070423	ENSMUSG00000070423	Olfr558	chr7:109850844-109860568	3.07047	0.0692765	-5.46995	4.54469	5.5e-06	0.000318448	yes
ENSMUSG00000050777	ENSMUSG00000050777	Tmem37	chr1:121963953-121970651	1.6091	0.0369033	-5.44636	3.10486	0.00190367	0.0289335	yes
ENSMUSG00000038115	ENSMUSG00000038115	Ano2	chr6:125640436-125990144	2.53421	0.0590873	-5.42255	4.08381	4.43e-05	0.0017041	yes
ENSMUSG00000019772	ENSMUSG00000019772	Vip	chr10:4698926-4707323	7.47199	0.177178	-5.39822	5.55065	2.85e-08	3.41e-06	yes
ENSMUSG00000086677	ENSMUSG00000086677	Gm12284	chr11:62732580-62735094	5.85672	0.147596	-5.31036	4.08259	4.45e-05	0.00170449	yes
ENSMUSG00000024529	ENSMUSG00000024529	Lox	chr18:52675722-52689521	3.93464	0.100618	-5.28927	4.94973	7.43e-07	5.73e-05	yes
ENSMUSG00000009687	ENSMUSG00000009687	Fxyd5	chr7:31817740-31827500	250.258	6.49277	-5.26844	12.4007	0	0	yes
ENSMUSG00000080365	ENSMUSG00000080365	SNORA79	chr12:92794355-92828927	19.455	0.510788	-5.25127	3.89726	9.73e-05	0.00306001	yes
ENSMUSG00000093726	ENSMUSG00000093726	RP23-358B23.3	chr14:68291233-68293163	0.810649	0.0213579	-5.24624	2.99912	0.00270763	0.0373576	yes
ENSMUSG00000029671	ENSMUSG00000029671	Wnt16	chr6:22238226-22248522	0.763276	0.0206747	-5.20627	3.48124	0.000499092	0.0107388	yes
ENSMUSG00000085958	ENSMUSG00000085958	A930019D19Rik	chr2:146065614-146337762	1.27188	0.0359444	-5.14506	2.90424	0.00368143	0.0461248	yes
ENSMUSG00000048349	ENSMUSG00000048349	Pou4f1	chr14:104861536-104867208	2.69119	0.0767017	-5.13284	4.81944	1.44e-06	0.000101487	yes
ENSMUSG00000086199	ENSMUSG00000086199	8430403D17Rik	chr11:85166668-85645725	4.5247	0.129481	-5.12701	4.68643	2.78e-06	0.0001755	yes
ENSMUSG00000054966	ENSMUSG00000054966	Ifltd1	chr6:145313653-145562839	4.39033	0.128215	-5.09769	4.37539	1.21e-05	0.000609369	yes
ENSMUSG00000027204	ENSMUSG00000027204	Fbn1	chr2:125126329-125333729	5.45206	0.161027	-5.08143	6.46739	9.97e-11	2.08e-08	yes
ENSMUSG00000031217	ENSMUSG00000031217	Efnb1	chrX:96331468-96344330	2.36219	0.0737229	-5.00187	2.96292	0.00304732	0.0406243	yes
ENSMUSG00000020911	ENSMUSG00000020911	Krt19	chr11:100002123-100009979	27.3585	0.868265	-4.97771	5.18721	2.13e-07	1.98e-05	yes
ENSMUSG00000079362	ENSMUSG00000079362	Gbp6	chr5:105699722-105722718	2.36218	0.0757177	-4.96334	5.267	1.39e-07	1.34e-05	yes
ENSMUSG00000048070	ENSMUSG00000048070	Pirt	chr11:66719222-66760588	1.25134	0.0401874	-4.96059	3.52705	0.00042021	0.00951617	yes
ENSMUSG00000056735	ENSMUSG00000056735	A930024E05Rik	chr5:123320676-123480459	0.924198	0.0302751	-4.932	2.95302	0.00314683	0.0415533	yes
ENSMUSG00000043587	ENSMUSG00000043587	Acpl2	chr9:96723762-96793088	6.17185	0.202849	-4.92722	3.28509	0.0010195	0.0181259	yes
ENSMUSG00000032368	ENSMUSG00000032368	Zic1	chr9:91252895-91284186	50.8469	1.67555	-4.92345	6.71847	1.84e-11	4.27e-09	yes
ENSMUSG00000026295	ENSMUSG00000026295	Spp2	chr1:90303535-90323013	5.82201	0.192331	-4.91985	3.65309	0.000259107	0.00657458	yes
ENSMUSG00000054588	ENSMUSG00000054588	Gbp10	chr5:105643925-105668552	2.29827	0.0759262	-4.91981	5.16045	2.46e-07	2.23e-05	yes
ENSMUSG00000056071	ENSMUSG00000056071	S100a9	chr3:90496553-90499643	17.1729	0.568512	-4.9168	4.42519	9.64e-06	0.000508663	yes
ENSMUSG00000030116	ENSMUSG00000030116	Mfap5	chr6:122455862-122479308	12.8897	0.428894	-4.90946	3.32809	0.000874447	0.0162486	yes
ENSMUSG00000032717	ENSMUSG00000032717	Mdfi	chr17:47952276-47971640	2.76724	0.0920953	-4.90918	3.78549	0.000153404	0.00441847	yes
ENSMUSG00000069372	ENSMUSG00000069372	Ctxn3	chr18:57514386-57890719	4.42323	0.147448	-4.90682	4.65993	3.16e-06	0.000194926	yes
ENSMUSG00000028167	ENSMUSG00000028167	Bdh2	chr3:134944184-134967390	7.47725	0.253685	-4.8814	4.58772	4.48e-06	0.00026359	yes
ENSMUSG00000031712	ENSMUSG00000031712	Il15	chr8:84855535-84927121	1.95503	0.0667874	-4.87147	4.00081	6.31e-05	0.00221211	yes
ENSMUSG00000024677	ENSMUSG00000024677	Ms4a6b	chr19:11591001-11605746	3.11512	0.107182	-4.86116	3.48127	0.000499043	0.0107388	yes
ENSMUSG00000085710	ENSMUSG00000085710	Gm12676	chr4:97234823-97868605	3.35661	0.117039	-4.84194	3.57301	0.000352901	0.00833574	yes
ENSMUSG00000030717	ENSMUSG00000030717	Nupr1	chr7:133766762-133770524	24.2898	0.847574	-4.84087	5.47368	4.41e-08	5.07e-06	yes
ENSMUSG00000048865	ENSMUSG00000048865	Arhgap30	chr1:173319084-173340429	1.32228	0.0461491	-4.84058	3.64015	0.000272483	0.0068361	yes
ENSMUSG00000052188	ENSMUSG00000052188	Gm14964	chr19:6418730-6544899	6.53692	0.232343	-4.81428	3.92631	8.63e-05	0.00278569	yes
ENSMUSG00000031146	ENSMUSG00000031146	Plp2	chrX:7234385-7248516	12.6705	0.451782	-4.80971	5.15186	2.58e-07	2.31e-05	yes
ENSMUSG00000055044	ENSMUSG00000055044	Pdlim1	chr19:40296730-40346106	4.51647	0.164168	-4.78195	4.20355	2.63e-05	0.00115263	yes
ENSMUSG00000061535	ENSMUSG00000061535	C1qtnf7	chr5:43906807-44010056	3.79825	0.141505	-4.74641	4.2961	1.74e-05	0.000822268	yes
ENSMUSG00000046402	ENSMUSG00000046402	Rbp1	chr9:98323379-98346970	20.4572	0.764173	-4.74257	6.18753	6.11e-10	1.11e-07	yes
ENSMUSG00000023030	ENSMUSG00000023030	Slc11a2	chr15:100218328-100258581	234.369	8.8123	-4.73312	16.4212	0	0	yes
ENSMUSG00000040938	ENSMUSG00000040938	Slc16a11	chr11:70026253-70029919	11.6717	0.439319	-4.7316	4.30721	1.65e-05	0.000794449	yes
ENSMUSG00000034947	ENSMUSG00000034947	Tmem106a	chr11:101443555-101453102	5.89364	0.228619	-4.68814	4.7086	2.49e-06	0.000159112	yes
ENSMUSG00000024087	ENSMUSG00000024087	Cyp1b1	chr17:80106233-80114401	3.86536	0.150212	-4.68553	5.94067	2.84e-09	4.63e-07	yes
ENSMUSG00000046352	ENSMUSG00000046352	Gjb2	chr14:57717436-57723539	23.0457	0.905382	-4.66983	6.61371	3.75e-11	8.38e-09	yes
ENSMUSG00000075463	ENSMUSG00000075463	4930594M22Rik	chr14:122933545-123383257	3.56853	0.140263	-4.66912	4.97442	6.54e-07	5.11e-05	yes
ENSMUSG00000054169	ENSMUSG00000054169	Ceacam10	chr7:25562222-25569668	3.98682	0.157252	-4.66409	3.97126	7.15e-05	0.0024225	yes
ENSMUSG00000030321	ENSMUSG00000030321	BC060267	chr6:115760746-115788430	2.29617	0.0909343	-4.65826	3.96738	7.27e-05	0.00245163	yes
ENSMUSG00000032596	ENSMUSG00000032596	Uba7	chr9:107877835-107951111	3.39732	0.13719	-4.63015	3.97405	7.07e-05	0.00241872	yes
ENSMUSG00000046415	ENSMUSG00000046415	B430212C06Rik	chr18:67480862-67527448	4.82017	0.196155	-4.61902	5.27839	1.3e-07	1.28e-05	yes
ENSMUSG00000089991	ENSMUSG00000089991	Gm16332	chr1:141701944-141915481	2.70647	0.111341	-4.60336	4.13754	3.51e-05	0.00143242	yes
ENSMUSG00000018830	ENSMUSG00000018830	Myh11	chr16:14194619-14291501	2.33089	0.0964756	-4.59457	4.19624	2.71e-05	0.00117907	yes
ENSMUSG00000020241	ENSMUSG00000020241	Col6a2	chr10:76058506-76086375	12.1828	0.505215	-4.5918	6.02784	1.66e-09	2.81e-07	yes
ENSMUSG00000023224	ENSMUSG00000023224	Serping1	chr2:84605543-84615601	33.1423	1.38353	-4.58225	6.57162	4.98e-11	1.09e-08	yes
ENSMUSG00000030107	ENSMUSG00000030107	Usp18	chr6:121195923-121220934	1.41143	0.0592605	-4.57394	3.17897	0.00147798	0.0241013	yes
ENSMUSG00000042379	ENSMUSG00000042379	Esm1	chr13:113961815-114016116	1.63158	0.0701293	-4.54011	3.76893	0.000163947	0.0046615	yes
ENSMUSG00000062073	ENSMUSG00000062073	Gm10109	chr7:51476818-51484987	3.59976	0.156874	-4.52022	2.93834	0.00329976	0.0427974	yes
ENSMUSG00000027887	ENSMUSG00000027887	Sypl2	chr3:108014389-108029566	2.73589	0.119365	-4.51856	3.93698	8.25e-05	0.00269348	yes
ENSMUSG00000073738	ENSMUSG00000073738	Gm10567	chr1:9950251-9952890	1.02538	0.0447514	-4.51808	3.45792	0.000544366	0.0114678	yes
ENSMUSG00000021319	ENSMUSG00000021319	Sfrp4	chr13:19714972-19724863	8.91286	0.390396	-4.51288	5.27048	1.36e-07	1.33e-05	yes
ENSMUSG00000030792	ENSMUSG00000030792	Dkkl1	chr7:52462894-52467253	6.05459	0.267276	-4.50163	3.33956	0.000839123	0.0157375	yes
ENSMUSG00000026644	ENSMUSG00000026644	Acbd7	chr2:3253439-3258265	8.90092	0.410223	-4.43947	3.38002	0.000724813	0.0141198	yes
ENSMUSG00000069516	ENSMUSG00000069516	Lyz2	chr10:116714389-116719377	21.7328	1.00564	-4.43369	5.42433	5.82e-08	6.47e-06	yes
ENSMUSG00000005148	ENSMUSG00000005148	Klf5	chr14:99697909-99712624	3.71071	0.177336	-4.38714	3.89912	9.65e-05	0.00305249	yes
ENSMUSG00000026479	ENSMUSG00000026479	Lamc2	chr1:154969885-155033577	0.938949	0.0451602	-4.37792	3.41154	0.000645969	0.0130323	yes
ENSMUSG00000048126	ENSMUSG00000048126	Col6a3	chr1:92663434-92740529	6.13083	0.29803	-4.36255	5.86725	4.43e-09	6.53e-07	yes
ENSMUSG00000029373	ENSMUSG00000029373	Pf4	chr5:91201460-91202407	10.9529	0.534678	-4.3565	3.91999	8.86e-05	0.00284454	yes
ENSMUSG00000027555	ENSMUSG00000027555	Car13	chr3:14641726-14663002	5.89749	0.288409	-4.35391	4.72579	2.29e-06	0.00014938	yes
ENSMUSG00000048450	ENSMUSG00000048450	Msx1	chr5:38211723-38215822	2.92969	0.143598	-4.35064	3.803	0.000142953	0.00417722	yes
ENSMUSG00000040569	ENSMUSG00000040569	Slc26a7	chr4:14429576-14548952	10.0706	0.494171	-4.349	5.90588	3.51e-09	5.43e-07	yes
ENSMUSG00000003283	ENSMUSG00000003283	Hck	chr2:152934203-152977177	2.14046	0.105634	-4.34077	3.2936	0.000989122	0.0176725	yes
ENSMUSG00000051498	ENSMUSG00000051498	Tlr6	chr5:65344344-65351287	2.8819	0.142769	-4.33527	3.92695	8.6e-05	0.00278322	yes
ENSMUSG00000028036	ENSMUSG00000028036	Ptgfr	chr3:151461881-151500594	2.96365	0.147019	-4.3333	4.42468	9.66e-06	0.000508663	yes
ENSMUSG00000050010	ENSMUSG00000050010	Shisa3	chr5:67999121-68300252	5.87306	0.29208	-4.32968	5.68001	1.35e-08	1.78e-06	yes
ENSMUSG00000051243	ENSMUSG00000051243	Islr2	chr9:58044104-58056615	2.07552	0.104075	-4.31777	3.98756	6.68e-05	0.00231379	yes
ENSMUSG00000023046	ENSMUSG00000023046	Igfbp6	chr15:101974792-101979942	18.6852	0.950624	-4.29688	4.64504	3.4e-06	0.000206708	yes
ENSMUSG00000089989	ENSMUSG00000089989	Flt3l	chr7:52380927-52391802	3.13509	0.16006	-4.29182	3.12476	0.00177951	0.0277447	yes
ENSMUSG00000032578	ENSMUSG00000032578	Cish	chr9:107194765-107205115	2.12066	0.109293	-4.27825	4.37441	1.22e-05	0.000609369	yes
ENSMUSG00000084325	ENSMUSG00000084325	Gm15550	chr6:43294999-43616277	7.38247	0.380691	-4.27741	3.94739	7.9e-05	0.00259312	yes
ENSMUSG00000026365	ENSMUSG00000026365	Cfh	chr1:141982431-142079988	19.6299	1.01966	-4.26689	14.2761	0	0	yes
ENSMUSG00000039109	ENSMUSG00000039109	F13a1	chr13:36959046-37142113	4.60332	0.239582	-4.26408	5.83306	5.44e-09	7.82e-07	yes
ENSMUSG00000039903	ENSMUSG00000039903	4931408A02Rik	chr16:90826963-90905354	4.47868	0.234234	-4.25705	4.25808	2.06e-05	0.000943331	yes
ENSMUSG00000079436	ENSMUSG00000079436	Kcnj13	chr1:89223572-89347371	13.3264	0.697403	-4.25615	4.22718	2.37e-05	0.00105595	yes
ENSMUSG00000016918	ENSMUSG00000016918	Sulf1	chr1:12708625-12850452	5.00721	0.263725	-4.2469	4.71736	2.39e-06	0.000154596	yes
ENSMUSG00000076609	ENSMUSG00000076609	Igkc	chr6:70676428-70676751	26.5254	1.40048	-4.24338	3.86964	0.000108996	0.0033526	yes
ENSMUSG00000070594	ENSMUSG00000070594	Gm4788	chr1:141594211-141677816	2.77772	0.146938	-4.24062	6.68045	2.38e-11	5.46e-09	yes
ENSMUSG00000021541	ENSMUSG00000021541	Trpc7	chr13:56874473-56997150	1.07116	0.0571882	-4.22731	3.61823	0.00029663	0.00730169	yes
ENSMUSG00000038765	ENSMUSG00000038765	Lmx1b	chr2:33416484-33496031	1.67062	0.0894237	-4.22358	3.52342	0.000426015	0.00958772	yes
ENSMUSG00000084857	ENSMUSG00000084857	Gm2449	chr9:119801820-119803981	10.5478	0.569845	-4.21022	3.80573	0.000141385	0.0041515	yes
ENSMUSG00000087019	ENSMUSG00000087019	4930593A02Rik	chr3:58496510-58601253	2.297	0.124367	-4.20708	3.36487	0.000765811	0.0147441	yes
ENSMUSG00000048583	ENSMUSG00000048583	Igf2	chr7:149836672-149856261	362.197	19.7075	-4.19996	15.3663	0	0	yes
ENSMUSG00000020227	ENSMUSG00000020227	Irak3	chr10:119578703-119661973	1.8861	0.102861	-4.19664	3.77919	0.000157342	0.00450325	yes
ENSMUSG00000075538	ENSMUSG00000075538	Gm10855	chr2:6460750-7002359	0.997926	0.0545604	-4.19301	3.76071	0.000169432	0.00473705	yes
ENSMUSG00000087774	ENSMUSG00000087774	7SK	chr10:69903415-70118713	6.17054	0.33833	-4.18889	3.16463	0.00155281	0.025051	yes
ENSMUSG00000071489	ENSMUSG00000071489	Ptgdr	chr14:45470909-45626575	1.04694	0.0576514	-4.18268	3.35999	0.000779448	0.0148958	yes
ENSMUSG00000033882	ENSMUSG00000033882	Rbm46	chr3:82641154-82680405	1.4421	0.0802038	-4.16836	3.40655	0.000657886	0.0132063	yes
ENSMUSG00000026241	ENSMUSG00000026241	Nppc	chr1:88562865-88567147	3.44215	0.193076	-4.15607	3.71239	0.00020531	0.00548442	yes
ENSMUSG00000030839	ENSMUSG00000030839	Sergef	chr7:53698537-53895177	3.66028	0.205821	-4.15249	3.09618	0.00196028	0.0294726	yes
ENSMUSG00000041012	ENSMUSG00000041012	Cmtm8	chr9:114698462-114753270	2.76411	0.155688	-4.15009	3.30253	0.000958169	0.0173066	yes
ENSMUSG00000047497	ENSMUSG00000047497	Adamts12	chr15:10994544-11276622	1.47527	0.084595	-4.12426	3.54387	0.000394293	0.00905375	yes
ENSMUSG00000034796	ENSMUSG00000034796	Cpne7	chr8:122434259-126869624	2.75567	0.15842	-4.12057	4.52454	6.05e-06	0.000344825	yes
ENSMUSG00000015702	ENSMUSG00000015702	Anxa9	chr3:95057595-95111098	2.14193	0.1233	-4.11867	3.0064	0.0026436	0.0368134	yes
ENSMUSG00000091267	ENSMUSG00000091267	Gm17322	chr9:57845847-57855258	2.45986	0.142023	-4.11438	3.90061	9.6e-05	0.00304437	yes
ENSMUSG00000001119	ENSMUSG00000001119	Col6a1	chr10:76171536-76188913	7.8068	0.459965	-4.08514	5.0901	3.58e-07	3.03e-05	yes
ENSMUSG00000020884	ENSMUSG00000020884	Asgr1	chr11:69867586-69871396	17.9097	1.05936	-4.07948	5.79253	6.93e-09	9.66e-07	yes
ENSMUSG00000078920	ENSMUSG00000078920	Ifi47	chr11:48718157-48948889	1.83085	0.109097	-4.06883	3.26977	0.00107634	0.0189228	yes
ENSMUSG00000054181	ENSMUSG00000054181	A930012O16Rik	chr2:57088637-57223130	0.987383	0.0594413	-4.05407	2.92488	0.00344586	0.0439639	yes
ENSMUSG00000019539	ENSMUSG00000019539	Rcn3	chr7:52338282-52347591	9.03176	0.551775	-4.03285	3.6814	0.000231957	0.00599482	yes
ENSMUSG00000032369	ENSMUSG00000032369	Plscr1	chr9:92144894-92166813	1.15071	0.0704259	-4.03028	2.97372	0.00294216	0.03966	yes
ENSMUSG00000022622	ENSMUSG00000022622	Acr	chr15:89398756-89405015	3.22173	0.197276	-4.02955	3.3826	0.000718023	0.014048	yes
ENSMUSG00000069515	ENSMUSG00000069515	Lyz1	chr10:116724851-116729924	4.29604	0.264013	-4.02433	3.68566	0.000228107	0.0059462	yes
ENSMUSG00000053886	ENSMUSG00000053886	Sh2d4a	chr8:70800465-70871593	1.7054	0.104825	-4.02406	3.39209	0.000693622	0.0137038	yes
ENSMUSG00000034701	ENSMUSG00000034701	Neurod1	chr2:79095582-79301264	12.1131	0.748363	-4.01669	8.52283	0	0	yes
ENSMUSG00000037014	ENSMUSG00000037014	Sstr4	chr2:148221112-148226239	3.74715	0.231644	-4.01581	3.89391	9.86e-05	0.00308653	yes
ENSMUSG00000019088	ENSMUSG00000019088	Dnase1l1	chrX:71518555-71535490	8.60956	0.535198	-4.00779	4.00556	6.19e-05	0.00218255	yes
ENSMUSG00000024696	ENSMUSG00000024696	Lpxn	chr19:12873095-12908297	1.15901	0.0722402	-4.00394	2.98191	0.00286458	0.0389585	yes
ENSMUSG00000026579	ENSMUSG00000026579	F5	chr1:166045394-166150408	0.881684	0.0550243	-4.00212	3.73123	0.000190545	0.00516009	yes
ENSMUSG00000006398	ENSMUSG00000006398	Cdc20	chr4:118100697-118109957	3.33148	0.208292	-3.99948	4.05407	5.03e-05	0.00185727	yes
ENSMUSG00000074916	ENSMUSG00000074916	Chst14	chr2:118752232-118754321	4.49134	0.281231	-3.99732	4.57642	4.73e-06	0.000277319	yes
ENSMUSG00000034883	ENSMUSG00000034883	Lrr1	chr12:70269800-70279997	5.89255	0.369243	-3.99625	3.47437	0.000512049	0.0109525	yes
ENSMUSG00000057762	ENSMUSG00000057762	Gm6169	chr13:97837241-97907881	5.58266	0.350645	-3.99287	3.73218	0.000189832	0.00514849	yes
ENSMUSG00000001020	ENSMUSG00000001020	S100a4	chr3:90407691-90409967	33.2447	2.09111	-3.99078	5.89365	3.78e-09	5.7e-07	yes
ENSMUSG00000007833	ENSMUSG00000007833	Aldh16a1	chr7:52396053-52415439	72.3299	4.56368	-3.98632	5.8916	3.82e-09	5.73e-07	yes
ENSMUSG00000026315	ENSMUSG00000026315	Serpinb8	chr1:109486582-109505486	1.06589	0.0683372	-3.96324	3.04789	0.00230457	0.0333748	yes
ENSMUSG00000019942	ENSMUSG00000019942	Cdk1	chr10:68799382-68815686	10.3439	0.663344	-3.96288	4.18658	2.83e-05	0.00121288	yes
ENSMUSG00000043518	ENSMUSG00000043518	Rai2	chrX:158155000-158217428	1.1486	0.0738531	-3.95908	3.09718	0.00195371	0.0293982	yes
ENSMUSG00000049811	ENSMUSG00000049811	Fam161a	chr11:22907530-22930788	4.0298	0.259642	-3.95611	3.99681	6.42e-05	0.00223678	yes
ENSMUSG00000025243	ENSMUSG00000025243	Slc6a20b	chr9:123502937-123541683	15.699	1.01613	-3.94952	5.03801	4.7e-07	3.87e-05	yes
ENSMUSG00000048251	ENSMUSG00000048251	Bcl11b	chr12:109148612-109241812	1.60881	0.104234	-3.94809	4.02682	5.65e-05	0.0020404	yes
ENSMUSG00000048612	ENSMUSG00000048612	Myof	chr19:37973525-38118067	1.8991	0.123669	-3.94076	4.76932	1.85e-06	0.000124496	yes
ENSMUSG00000041120	ENSMUSG00000041120	Nbl1	chr4:138638198-138648908	8.4775	0.552399	-3.93986	3.95435	7.67e-05	0.00255243	yes
ENSMUSG00000024659	ENSMUSG00000024659	Anxa1	chr19:20447917-20465434	24.7787	1.61647	-3.93818	4.12783	3.66e-05	0.00146781	yes
ENSMUSG00000026042	ENSMUSG00000026042	Col5a2	chr1:45431165-45560127	10.3828	0.680372	-3.93173	5.90117	3.61e-09	5.49e-07	yes
ENSMUSG00000006360	ENSMUSG00000006360	Crip1	chr12:114390222-114392088	65.5034	4.3343	-3.9177	4.44757	8.68e-06	0.000466878	yes
ENSMUSG00000074744	ENSMUSG00000074744	Gm807	chr13:99870660-99877535	2.10672	0.139646	-3.91515	2.94855	0.00319266	0.0420054	yes
ENSMUSG00000041741	ENSMUSG00000041741	Pde3a	chr6:141197789-141447872	5.05122	0.336998	-3.90582	4.42646	9.58e-06	0.00050744	yes
ENSMUSG00000026051	ENSMUSG00000026051	1500015O10Rik	chr1:43787446-43799423	21.7345	1.45111	-3.90476	4.55908	5.14e-06	0.000298345	yes
ENSMUSG00000058396	ENSMUSG00000058396	Gpr182	chr10:127176593-127188788	2.18019	0.145615	-3.90422	3.80098	0.000144123	0.00420463	yes
ENSMUSG00000032085	ENSMUSG00000032085	Tagln	chr9:45646662-45744141	7.83724	0.525275	-3.8992	4.30288	1.69e-05	0.000803788	yes
ENSMUSG00000086708	ENSMUSG00000086708	Gm15577	chr3:156224757-156979409	1.84151	0.123741	-3.89549	3.71202	0.000205612	0.00548442	yes
ENSMUSG00000024521	ENSMUSG00000024521	Pmaip1	chr18:66618257-66625204	1.31617	0.0896265	-3.87628	2.91903	0.00351123	0.0446556	yes
ENSMUSG00000001918	ENSMUSG00000001918	Slc1a5	chr7:17366694-17383623	5.07652	0.348041	-3.86651	3.59856	0.000319988	0.00776005	yes
ENSMUSG00000001864	ENSMUSG00000001864	Aif1l	chr2:31805779-31828962	29.6502	2.03554	-3.86455	6.03676	1.57e-09	2.69e-07	yes
ENSMUSG00000051043	ENSMUSG00000051043	Gprc5c	chr11:114712465-114733931	4.38503	0.305713	-3.84234	3.6699	0.000242644	0.00621779	yes
ENSMUSG00000018899	ENSMUSG00000018899	Irf1	chr11:53583515-53591876	8.72592	0.612018	-3.83366	4.74388	2.1e-06	0.000138124	yes
ENSMUSG00000053175	ENSMUSG00000053175	Bcl3	chr7:20393810-20408119	4.95426	0.348589	-3.82907	3.39177	0.000694422	0.0137046	yes
ENSMUSG00000025176	ENSMUSG00000025176	Hoga1	chr19:42120099-42145443	2.36651	0.167513	-3.82042	3.23701	0.00120791	0.0205867	yes
ENSMUSG00000040152	ENSMUSG00000040152	Thbs1	chr2:117937611-117952869	3.52566	0.251755	-3.8078	4.68145	2.85e-06	0.000178785	yes
ENSMUSG00000030068	ENSMUSG00000030068	Eif4e3	chr6:98875331-99616791	2.04376	0.145977	-3.80741	3.52553	0.000422644	0.00954597	yes
ENSMUSG00000041559	ENSMUSG00000041559	Fmod	chr1:135933830-135944854	20.4044	1.46569	-3.79923	6.31916	2.63e-10	5.07e-08	yes
ENSMUSG00000087184	ENSMUSG00000087184	Gm11650	chr11:107593670-107657296	2.73905	0.197188	-3.79604	3.07527	0.00210314	0.0310563	yes
ENSMUSG00000060969	ENSMUSG00000060969	Irx1	chr13:72095368-72101171	2.51588	0.181761	-3.79095	3.40652	0.000657978	0.0132063	yes
ENSMUSG00000031490	ENSMUSG00000031490	Eif4ebp1	chr8:28370798-28386128	2.62605	0.19069	-3.7836	3.10995	0.00187119	0.0286805	yes
ENSMUSG00000002227	ENSMUSG00000002227	Mov10	chr3:104597753-104621481	2.27027	0.166136	-3.77243	3.15147	0.00162449	0.0259303	yes
ENSMUSG00000041797	ENSMUSG00000041797	Abca9	chr11:109962062-110029510	6.13968	0.454937	-3.75442	5.71267	1.11e-08	1.49e-06	yes
ENSMUSG00000034683	ENSMUSG00000034683	Ppp1r1c	chr2:79547936-79658653	34.9815	2.60507	-3.7472	7.94431	2e-15	9.53e-13	yes
ENSMUSG00000087654	ENSMUSG00000087654	Gm12256	chr11:58701654-58717727	12.2478	0.912599	-3.7464	2.87788	0.00400361	0.0486801	yes
ENSMUSG00000036594	ENSMUSG00000036594	H2-Aa	chr17:34400153-34424772	4.6024	0.342936	-3.74638	4.16695	3.09e-05	0.0012946	yes
ENSMUSG00000050295	ENSMUSG00000050295	Foxc1	chr13:31898514-31902504	5.6636	0.425421	-3.73476	4.86853	1.12e-06	8.25e-05	yes
ENSMUSG00000025776	ENSMUSG00000025776	Crispld1	chr1:17666107-17756425	3.43078	0.257794	-3.73425	6.31641	2.68e-10	5.11e-08	yes
ENSMUSG00000020473	ENSMUSG00000020473	Aebp1	chr11:5761949-5772091	17.9092	1.3484	-3.73137	6.9639	3.31e-12	8.82e-10	yes
ENSMUSG00000078859	ENSMUSG00000078859	Gm17491	chr8:23573086-23680079	3.02333	0.228422	-3.72636	3.68647	0.00022739	0.00593606	yes
ENSMUSG00000010142	ENSMUSG00000010142	Tnfrsf13b	chr11:60940256-60962874	1.15206	0.0871244	-3.725	3.02413	0.00249345	0.0354305	yes
ENSMUSG00000038618	ENSMUSG00000038618	Rassf7	chr7:148401758-148404557	3.16335	0.239794	-3.72159	3.48628	0.000489787	0.0105762	yes
ENSMUSG00000002100	ENSMUSG00000002100	Mybpc3	chr2:90958300-90976673	1.19313	0.0910482	-3.71197	2.90154	0.0037133	0.0464563	yes
ENSMUSG00000073593	ENSMUSG00000073593	Gm10544	chr18:37089938-37347311	1.29786	0.0994108	-3.70658	3.84348	0.0001213	0.00366265	yes
ENSMUSG00000030787	ENSMUSG00000030787	Lyve1	chr7:117994120-118006467	2.17761	0.167083	-3.70411	3.72534	0.000195052	0.00525857	yes
ENSMUSG00000026880	ENSMUSG00000026880	Stom	chr2:35169505-35192529	10.618	0.815501	-3.70268	5.25956	1.44e-07	1.38e-05	yes
ENSMUSG00000050397	ENSMUSG00000050397	Foxl2	chr9:98856025-98858545	1.38333	0.106572	-3.69824	2.97714	0.00290948	0.0393848	yes
ENSMUSG00000038022	ENSMUSG00000038022	Fam188b	chr6:55153376-55270216	1.19029	0.0917072	-3.69814	2.88681	0.00389174	0.0479311	yes
ENSMUSG00000040310	ENSMUSG00000040310	Alx4	chr2:93482540-93521496	0.772168	0.0596558	-3.69418	3.10161	0.00192472	0.0291069	yes
ENSMUSG00000026380	ENSMUSG00000026380	Tfcp2l1	chr1:120524521-120581744	2.25113	0.174234	-3.69155	4.52165	6.14e-06	0.000346302	yes
ENSMUSG00000020695	ENSMUSG00000020695	Mrc2	chr11:105153956-105212453	8.50289	0.659999	-3.68742	5.26768	1.38e-07	1.34e-05	yes
ENSMUSG00000087479	ENSMUSG00000087479	Gm16835	chr14:119384260-119514296	1.75747	0.136588	-3.6856	3.30391	0.000953453	0.017291	yes
ENSMUSG00000004044	ENSMUSG00000004044	Ptrf	chr11:100818046-100832201	15.3232	1.1972	-3.67798	5.79473	6.84e-09	9.61e-07	yes
ENSMUSG00000054582	ENSMUSG00000054582	Pabpc1l	chr2:163851185-163876274	5.42807	0.427417	-3.66672	2.93302	0.00335682	0.0433468	yes
ENSMUSG00000039236	ENSMUSG00000039236	Isg20	chr7:86058309-86065248	4.79097	0.378049	-3.66367	3.08544	0.00203252	0.0302989	yes
ENSMUSG00000023886	ENSMUSG00000023886	Smoc2	chr17:14416512-14541797	8.53908	0.676931	-3.657	3.65097	0.000261249	0.00660119	yes
ENSMUSG00000090958	ENSMUSG00000090958	Lrrc32	chr7:105642731-105650341	4.83118	0.385627	-3.6471	3.51949	0.000432375	0.00969473	yes
ENSMUSG00000027463	ENSMUSG00000027463	Slc52a3	chr2:151822246-151834994	1.36649	0.109567	-3.64059	3.23542	0.00121463	0.0206819	yes
ENSMUSG00000027075	ENSMUSG00000027075	Slc43a1	chr2:84679006-84703751	3.66177	0.293846	-3.63941	3.18971	0.00142414	0.0234291	yes
ENSMUSG00000029546	ENSMUSG00000029546	Uncx	chr5:140019447-140079180	3.67122	0.296906	-3.62818	3.0127	0.00258933	0.0363191	yes
ENSMUSG00000085890	ENSMUSG00000085890	2010012P19Rik	chr11:69495639-69509600	5.97523	0.483641	-3.62698	3.61029	0.000305861	0.00749835	yes
ENSMUSG00000027524	ENSMUSG00000027524	Edn3	chr2:174586119-174609543	5.4976	0.445396	-3.62564	4.37955	1.19e-05	0.000605219	yes
ENSMUSG00000039929	ENSMUSG00000039929	Urb1	chr16:90751771-90810658	5.96074	0.487947	-3.61069	4.52556	6.02e-06	0.000344261	yes
ENSMUSG00000026922	ENSMUSG00000026922	Agpat2	chr2:26435533-26492017	3.66362	0.303083	-3.59549	3.23985	0.00119592	0.0204787	yes
ENSMUSG00000032593	ENSMUSG00000032593	Amigo3	chr9:107951599-107987358	2.81948	0.234501	-3.58777	3.43206	0.000599004	0.0122485	yes
ENSMUSG00000044702	ENSMUSG00000044702	Palb2	chr7:129250775-129276460	2.59515	0.217284	-3.57816	4.05856	4.94e-05	0.00183687	yes
ENSMUSG00000044749	ENSMUSG00000044749	Abca6	chr11:110038133-110113090	1.8949	0.16015	-3.56462	3.25096	0.00115018	0.0198834	yes
ENSMUSG00000022901	ENSMUSG00000022901	Cd86	chr16:36603954-36666167	2.40322	0.204312	-3.55612	2.96123	0.00306417	0.0407592	yes
ENSMUSG00000025789	ENSMUSG00000025789	St8sia2	chr7:81084004-81158568	3.58484	0.305189	-3.55413	4.00902	6.1e-05	0.00216166	yes
ENSMUSG00000026193	ENSMUSG00000026193	Fn1	chr1:71632093-71709417	57.3164	4.89276	-3.55023	11.902	0	0	yes
ENSMUSG00000043556	ENSMUSG00000043556	Fbxl7	chr15:26472838-26825273	1.92435	0.165248	-3.54166	3.0051	0.00265493	0.0368577	yes
ENSMUSG00000092215	ENSMUSG00000092215	Gm20419	chr17:35617083-35617673	17.5567	1.51328	-3.53628	3.59393	0.000325733	0.00783705	yes
ENSMUSG00000090928	ENSMUSG00000090928	C530050E15Rik	chr13:24674057-24825685	0.941296	0.0818436	-3.52371	3.14856	0.00164078	0.0260519	yes
ENSMUSG00000025491	ENSMUSG00000025491	Ifitm1	chr7:148153119-148155724	20.2124	1.75753	-3.52362	3.86267	0.000112154	0.00343227	yes
ENSMUSG00000031465	ENSMUSG00000031465	Angpt2	chr8:18595130-18803189	7.56269	0.658839	-3.5209	4.08624	4.38e-05	0.00168999	yes
ENSMUSG00000029661	ENSMUSG00000029661	Col1a2	chr6:4454813-4491543	34.8337	3.05786	-3.50989	8.42787	0	0	yes
ENSMUSG00000035493	ENSMUSG00000035493	Tgfbi	chr13:56710919-56740923	6.02097	0.529428	-3.50749	5.65085	1.6e-08	2.05e-06	yes
ENSMUSG00000026674	ENSMUSG00000026674	Ddr2	chr1:171899539-172040632	4.54167	0.400559	-3.50314	5.42765	5.71e-08	6.39e-06	yes
ENSMUSG00000026656	ENSMUSG00000026656	Fcgr2b	chr1:172890688-172906678	3.3536	0.2976	-3.49426	4.41789	9.97e-06	0.00052037	yes
ENSMUSG00000031351	ENSMUSG00000031351	Zfp185	chrX:70232677-70276882	0.721908	0.0643122	-3.48865	2.88925	0.00386158	0.0476894	yes
ENSMUSG00000034041	ENSMUSG00000034041	Lyl1	chr8:87223774-87324243	3.39777	0.302942	-3.48748	3.19233	0.00141128	0.0232862	yes
ENSMUSG00000001506	ENSMUSG00000001506	Col1a1	chr11:94797537-94814356	13.6547	1.23608	-3.46556	9.52626	0	0	yes
ENSMUSG00000022902	ENSMUSG00000022902	Stfa2	chr16:36404036-36421006	5.34573	0.484671	-3.46331	3.30329	0.000955581	0.0173066	yes
ENSMUSG00000028681	ENSMUSG00000028681	Ptch2	chr4:116768679-116788706	3.92546	0.358389	-3.45326	3.03598	0.00239755	0.0344461	yes
ENSMUSG00000077990	ENSMUSG00000077990	AL672259.1	chr2:157382097-157397010	387.819	36.0063	-3.42906	4.01223	6.01e-05	0.00214089	yes
ENSMUSG00000067786	ENSMUSG00000067786	Nnat	chr2:157382097-157397010	1151.29	107.187	-3.42505	16.3155	0	0	yes
ENSMUSG00000087528	ENSMUSG00000087528	9830144P21Rik	chr2:129024499-129061340	1.50192	0.139906	-3.42427	3.10384	0.00191027	0.028961	yes
ENSMUSG00000073418	ENSMUSG00000073418	C4b	chr17:34865324-34880827	5.51583	0.517415	-3.41418	3.22976	0.00123896	0.0210171	yes
ENSMUSG00000026669	ENSMUSG00000026669	Mcm10	chr2:4910759-4933837	4.02767	0.378303	-3.41233	3.15587	0.00160018	0.0256326	yes
ENSMUSG00000006567	ENSMUSG00000006567	Atp7b	chr8:23103256-23170777	2.14896	0.202053	-3.41083	3.76449	0.000166892	0.00471699	yes
ENSMUSG00000000120	ENSMUSG00000000120	Ngfr	chr11:95430131-95449049	4.60684	0.433307	-3.41032	3.39294	0.000691461	0.013676	yes
ENSMUSG00000062980	ENSMUSG00000062980	A430107O13Rik	chr6:21935907-22206404	11.3212	1.06507	-3.41	4.06558	4.79e-05	0.00178976	yes
ENSMUSG00000071691	ENSMUSG00000071691	Gm960	chr19:4648316-4698315	1.26725	0.11943	-3.40747	2.93168	0.00337137	0.0434108	yes
ENSMUSG00000024913	ENSMUSG00000024913	Lrp5	chr19:3584827-3686564	4.18826	0.399862	-3.38878	4.71168	2.46e-06	0.000157283	yes
ENSMUSG00000061132	ENSMUSG00000061132	Blnk	chr19:41003416-41069025	1.78936	0.171188	-3.38579	3.46856	0.000523251	0.0111004	yes
ENSMUSG00000027188	ENSMUSG00000027188	Pamr1	chr2:102390168-102483198	3.92343	0.37598	-3.38339	3.55249	0.0003816	0.00884971	yes
ENSMUSG00000018752	ENSMUSG00000018752	BC096441	chr11:69495639-69509600	10.3891	1.00141	-3.37497	4.03268	5.51e-05	0.0020021	yes
ENSMUSG00000043557	ENSMUSG00000043557	Mdga1	chr17:29964900-30107032	12.0898	1.16619	-3.37392	5.28293	1.27e-07	1.27e-05	yes
ENSMUSG00000033227	ENSMUSG00000033227	Wnt6	chr1:74818465-74831893	3.66755	0.35792	-3.35711	2.91162	0.00359565	0.0453007	yes
ENSMUSG00000002900	ENSMUSG00000002900	Lamb1	chr12:31950098-32014509	26.972	2.63355	-3.35638	5.90184	3.59e-09	5.49e-07	yes
ENSMUSG00000089661	ENSMUSG00000089661	Mia1	chr7:27953442-27966176	25.4853	2.52567	-3.33493	3.75199	0.000175435	0.00485988	yes
ENSMUSG00000000392	ENSMUSG00000000392	Fap	chr2:62338999-62412132	1.91953	0.190617	-3.332	3.30056	0.000964918	0.0173739	yes
ENSMUSG00000001930	ENSMUSG00000001930	Vwf	chr6:125496791-125636697	22.6722	2.25264	-3.33123	6.2513	4.07e-10	7.6e-08	yes
ENSMUSG00000039899	ENSMUSG00000039899	Fgl2	chr5:20798778-20930495	3.20967	0.319944	-3.32653	4.12553	3.7e-05	0.00147603	yes
ENSMUSG00000030123	ENSMUSG00000030123	Plxnd1	chr6:115904828-115945023	7.55551	0.755929	-3.3212	3.8778	0.000105404	0.00325873	yes
ENSMUSG00000005470	ENSMUSG00000005470	Asf1b	chr8:86479405-86494096	1.89335	0.191035	-3.30903	3.19871	0.00138042	0.022902	yes
ENSMUSG00000068196	ENSMUSG00000068196	Col8a1	chr16:57624370-57754850	6.4665	0.653811	-3.30604	4.63447	3.58e-06	0.000216833	yes
ENSMUSG00000051652	ENSMUSG00000051652	Lrrc3	chr10:77360319-77365281	3.58617	0.363289	-3.30325	3.78182	0.000155688	0.00446297	yes
ENSMUSG00000059657	ENSMUSG00000059657	Stfa2l1	chr16:36156896-36162034	11.3495	1.15073	-3.30201	3.17512	0.00149775	0.0243798	yes
ENSMUSG00000071547	ENSMUSG00000071547	Nt5dc2	chr14:31948038-31981827	21.0765	2.14143	-3.29898	4.13547	3.54e-05	0.00144054	yes
ENSMUSG00000049577	ENSMUSG00000049577	Zfpm1	chr8:122434259-126869624	4.91386	0.501801	-3.29167	3.4979	0.000468945	0.0102731	yes
ENSMUSG00000050105	ENSMUSG00000050105	Grrp1	chr4:133807024-133810021	9.27486	0.951256	-3.28542	3.01887	0.00253721	0.0358834	yes
ENSMUSG00000014198	ENSMUSG00000014198	Zfp385c	chr11:100436217-100565585	1.9354	0.198517	-3.2853	3.21391	0.00130941	0.0219654	yes
ENSMUSG00000039004	ENSMUSG00000039004	Bmp6	chr13:38436994-38620693	7.85344	0.807212	-3.2823	4.33426	1.46e-05	0.00071611	yes
ENSMUSG00000017969	ENSMUSG00000017969	Ptgis	chr2:166928877-167066104	2.74745	0.2833	-3.27769	3.30226	0.000959088	0.0173066	yes
ENSMUSG00000040084	ENSMUSG00000040084	Bub1b	chr2:118423946-118467328	4.27768	0.444862	-3.2654	3.67147	0.00024116	0.00619729	yes
ENSMUSG00000040562	ENSMUSG00000040562	Gstm2	chr3:107784619-107789371	6.12176	0.644979	-3.24662	3.37232	0.000745386	0.0144275	yes
ENSMUSG00000071550	ENSMUSG00000071550	Wdr52	chr16:44394908-44482541	3.68275	0.389053	-3.24274	3.04502	0.00232663	0.0335869	yes
ENSMUSG00000033453	ENSMUSG00000033453	Adamts15	chr9:30706739-30730037	1.26541	0.133791	-3.24155	2.95448	0.00313196	0.0414174	yes
ENSMUSG00000040125	ENSMUSG00000040125	Gpr26	chr7:137305964-140316037	3.32132	0.352868	-3.23456	5.11771	3.09e-07	2.71e-05	yes
ENSMUSG00000045672	ENSMUSG00000045672	Col27a1	chr4:62875037-62996025	2.67992	0.285476	-3.23075	4.0166	5.9e-05	0.00211822	yes
ENSMUSG00000037474	ENSMUSG00000037474	Dtl	chr1:193361243-193399413	2.39439	0.255769	-3.22675	3.39668	0.000682094	0.0135648	yes
ENSMUSG00000019929	ENSMUSG00000019929	Dcn	chr10:96942244-96980777	66.9968	7.16131	-3.2258	8.24554	2.22e-16	1.15e-13	yes
ENSMUSG00000022969	ENSMUSG00000022969	Il10rb	chr16:91373027-91426079	7.29356	0.787591	-3.2111	4.29022	1.78e-05	0.000835609	yes
ENSMUSG00000035580	ENSMUSG00000035580	Kcnh8	chr17:52865083-53044561	2.04296	0.221496	-3.20531	2.92506	0.0034439	0.0439639	yes
ENSMUSG00000063632	ENSMUSG00000063632	Sox11	chr12:28025561-28027574	9.30029	1.01013	-3.20274	4.08136	4.48e-05	0.00170601	yes
ENSMUSG00000001865	ENSMUSG00000001865	Cpa3	chr3:20115515-20142080	1.52245	0.165902	-3.198	2.88055	0.00396977	0.048562	yes
ENSMUSG00000039552	ENSMUSG00000039552	Rsph4a	chr10:33624916-33635827	3.93368	0.433143	-3.18296	3.68237	0.00023108	0.00599482	yes
ENSMUSG00000028413	ENSMUSG00000028413	B4galt1	chr4:40751634-40801038	2.20684	0.244157	-3.1761	3.00429	0.00266198	0.0369273	yes
ENSMUSG00000068744	ENSMUSG00000068744	Psrc1	chr3:108186756-108191149	3.41331	0.37842	-3.17311	3.16415	0.00155534	0.0250695	yes
ENSMUSG00000056054	ENSMUSG00000056054	S100a8	chr3:90472992-90473956	8.89096	0.992037	-3.16387	2.8817	0.00395535	0.048451	yes
ENSMUSG00000032327	ENSMUSG00000032327	Stra6	chr9:57876483-58001803	6.61274	0.739836	-3.15997	4.04346	5.27e-05	0.00192526	yes
ENSMUSG00000090260	ENSMUSG00000090260	2810442N19Rik	chr1:163872216-164410074	12.9565	1.45015	-3.1594	3.69682	0.000218318	0.00574059	yes
ENSMUSG00000046186	ENSMUSG00000046186	Cd109	chr9:78463352-78564060	0.973094	0.10952	-3.15139	3.04662	0.00231426	0.0334617	yes
ENSMUSG00000051747	ENSMUSG00000051747	Ttn	chr2:76542036-76820604	1.21741	0.137512	-3.14619	3.75258	0.000175027	0.00485598	yes
ENSMUSG00000039997	ENSMUSG00000039997	Ifi203	chr1:175787351-175872803	4.07142	0.460841	-3.14319	4.07789	4.54e-05	0.00171172	yes
ENSMUSG00000026222	ENSMUSG00000026222	Sp100	chr1:87496952-87606573	5.33442	0.604272	-3.14206	4.23984	2.24e-05	0.0010131	yes
ENSMUSG00000026712	ENSMUSG00000026712	Mrc1	chr2:14151040-14253684	3.43161	0.3911	-3.13328	4.06752	4.75e-05	0.00177862	yes
ENSMUSG00000031838	ENSMUSG00000031838	Ifi30	chr8:73286672-73291050	13.7728	1.57271	-3.13049	3.47162	0.000517333	0.0110265	yes
ENSMUSG00000041390	ENSMUSG00000041390	Mdfic	chr6:15670660-15752169	2.88764	0.33098	-3.12508	3.43335	0.000596178	0.0122326	yes
ENSMUSG00000026288	ENSMUSG00000026288	Inpp5d	chr1:89516886-89617082	6.83097	0.79058	-3.11111	3.17917	0.00147698	0.0241013	yes
ENSMUSG00000050288	ENSMUSG00000050288	Fzd2	chr11:102465744-102469372	3.14035	0.364174	-3.10823	3.48359	0.000494728	0.0106702	yes
ENSMUSG00000028487	ENSMUSG00000028487	Bnc2	chr4:83918445-84321179	19.3247	2.24544	-3.10537	7.41287	1.24e-13	4.48e-11	yes
ENSMUSG00000022865	ENSMUSG00000022865	Cxadr	chr16:78301740-78360030	8.59034	1.00516	-3.09529	5.92434	3.14e-09	5.03e-07	yes
ENSMUSG00000037833	ENSMUSG00000037833	Sh2d4b	chr14:41627077-41706555	1.11052	0.131336	-3.0799	2.91261	0.00358421	0.0452261	yes
ENSMUSG00000030220	ENSMUSG00000030220	Arhgdib	chr6:136872043-136890420	17.9754	2.13354	-3.0747	5.18938	2.11e-07	1.97e-05	yes
ENSMUSG00000020812	ENSMUSG00000020812	1810032O08Rik	chr11:116532973-116556182	11.2235	1.33916	-3.06712	3.72563	0.000194829	0.00525857	yes
ENSMUSG00000074227	ENSMUSG00000074227	Spint2	chr7:30041349-30066996	3.5905	0.43323	-3.05098	3.34674	0.000817684	0.0154796	yes
ENSMUSG00000025270	ENSMUSG00000025270	Alas2	chrX:146954061-147078421	9.81184	1.1968	-3.03534	3.81339	0.000137073	0.00405777	yes
ENSMUSG00000032484	ENSMUSG00000032484	Ngp	chr9:110322253-110325514	8.59523	1.05361	-3.0282	3.46965	0.000521133	0.0110814	yes
ENSMUSG00000024440	ENSMUSG00000024440	Pcdh12	chr18:38426745-38444055	1.44817	0.177825	-3.0257	3.31444	0.000918267	0.0168043	yes
ENSMUSG00000006369	ENSMUSG00000006369	Fbln1	chr15:85036378-85116965	15.6661	1.94102	-3.01276	5.82749	5.63e-09	8.03e-07	yes
ENSMUSG00000035258	ENSMUSG00000035258	Abi3bp	chr16:56477956-56690241	1.92985	0.24095	-3.00168	4.37524	1.21e-05	0.000609369	yes
ENSMUSG00000074896	ENSMUSG00000074896	Ifit3	chr19:34658020-34663221	4.12951	0.516899	-2.99802	3.04976	0.00229025	0.0332672	yes
ENSMUSG00000029913	ENSMUSG00000029913	Prdm5	chr6:65718537-65886367	6.94985	0.87571	-2.98846	4.36113	1.29e-05	0.000640485	yes
ENSMUSG00000026062	ENSMUSG00000026062	Slc9a2	chr1:40738556-40825730	2.33282	0.296073	-2.97805	3.04981	0.00228989	0.0332672	yes
ENSMUSG00000028873	ENSMUSG00000028873	Cdca8	chr4:124595708-124621900	3.86233	0.494841	-2.96443	3.59624	0.000322856	0.00777817	yes
ENSMUSG00000003617	ENSMUSG00000003617	Cp	chr3:19857053-19935315	25.1025	3.24212	-2.95282	5.72977	1.01e-08	1.36e-06	yes
ENSMUSG00000027078	ENSMUSG00000027078	Ube2l6	chr2:84638984-84650492	12.5254	1.61985	-2.95092	4.93642	7.96e-07	6.06e-05	yes
ENSMUSG00000027276	ENSMUSG00000027276	Jag1	chr2:136907191-136942380	4.85778	0.631376	-2.94373	3.56604	0.000362423	0.00849419	yes
ENSMUSG00000030281	ENSMUSG00000030281	Il17rc	chr6:113421420-113433134	3.95758	0.515187	-2.94145	2.93617	0.00332292	0.043011	yes
ENSMUSG00000069833	ENSMUSG00000069833	Ahnak	chr19:9063749-9151409	25.095	3.27204	-2.93914	8.7045	0	0	yes
ENSMUSG00000035910	ENSMUSG00000035910	Dcdc2a	chr13:25147872-25302575	11.3862	1.48613	-2.93766	3.19303	0.00140787	0.0232722	yes
ENSMUSG00000032806	ENSMUSG00000032806	Slc10a3	chrX:71614555-71618688	5.84157	0.765492	-2.9319	4.41866	9.93e-06	0.000520029	yes
ENSMUSG00000006154	ENSMUSG00000006154	Eps8l1	chr7:4397298-4431006	10.4603	1.38193	-2.92016	3.76214	0.000168468	0.00472466	yes
ENSMUSG00000036872	ENSMUSG00000036872	Abcc12	chr8:89006158-89104585	1.28266	0.16947	-2.92004	3.80928	0.000139371	0.004099	yes
ENSMUSG00000024256	ENSMUSG00000024256	Adcyap1	chr17:93598761-93604825	3.25979	0.4317	-2.91668	2.96341	0.0030425	0.0406105	yes
ENSMUSG00000030376	ENSMUSG00000030376	Slc8a2	chr7:16715508-16745858	2.6376	0.350332	-2.91243	3.45451	0.000551295	0.0115821	yes
ENSMUSG00000091506	ENSMUSG00000091506	Gm17294	chr13:9275773-9668174	1.54865	0.20781	-2.89767	2.94413	0.00323863	0.0424027	yes
ENSMUSG00000009628	ENSMUSG00000009628	Tex15	chr8:34627209-34696054	1.00642	0.136212	-2.88531	3.51211	0.000444558	0.00989442	yes
ENSMUSG00000004961	ENSMUSG00000004961	Syt5	chr7:4491369-4498169	4.38252	0.593469	-2.88452	2.86641	0.00415163	0.0498773	yes
ENSMUSG00000053965	ENSMUSG00000053965	Pde5a	chr3:122432075-122562292	3.52617	0.478958	-2.88013	4.62188	3.8e-06	0.00022813	yes
ENSMUSG00000025870	ENSMUSG00000025870	Arl10	chr13:54676375-54682489	25.7714	3.50388	-2.87874	4.86163	1.16e-06	8.45e-05	yes
ENSMUSG00000034205	ENSMUSG00000034205	Loxl2	chr14:69955207-70166920	2.86354	0.38969	-2.8774	3.51323	0.000442693	0.00986503	yes
ENSMUSG00000040552	ENSMUSG00000040552	C3ar1	chr6:122797155-122806179	1.46831	0.200179	-2.8748	2.91626	0.00354255	0.0449127	yes
ENSMUSG00000029070	ENSMUSG00000029070	Mxra8	chr4:155213600-155218197	38.9322	5.37356	-2.85701	4.96119	7.01e-07	5.42e-05	yes
ENSMUSG00000022372	ENSMUSG00000022372	Sla	chr15:66502314-66682283	5.65872	0.78276	-2.85383	3.90494	9.42e-05	0.00300619	yes
ENSMUSG00000020848	ENSMUSG00000020848	Doc2b	chr11:75582467-75638743	1.71302	0.237859	-2.84837	2.90565	0.00366495	0.045982	yes
ENSMUSG00000027955	ENSMUSG00000027955	Fam198b	chr3:79688454-79750202	8.38488	1.16489	-2.8476	3.13828	0.00169943	0.0267727	yes
ENSMUSG00000021721	ENSMUSG00000021721	Htr1a	chr13:106233772-106238213	2.75017	0.384834	-2.83721	3.41017	0.000649235	0.0130836	yes
ENSMUSG00000032936	ENSMUSG00000032936	Camkv	chr9:107838250-107852022	6.67253	0.936805	-2.83241	3.59101	0.000329394	0.00787805	yes
ENSMUSG00000029710	ENSMUSG00000029710	Ephb4	chr5:137791336-137918292	4.98777	0.702616	-2.82759	6.14988	7.75e-10	1.38e-07	yes
ENSMUSG00000072663	ENSMUSG00000072663	Spef2	chr15:9507947-9678623	2.28071	0.32213	-2.82377	3.72164	0.00019793	0.00531434	yes
ENSMUSG00000069917	ENSMUSG00000069917	Hba-a2	chr11:32196488-32197301	590.704	83.7462	-2.81834	20.4955	0	0	yes
ENSMUSG00000003420	ENSMUSG00000003420	Fcgrt	chr7:52348362-52359192	14.7053	2.08797	-2.81617	3.94833	7.87e-05	0.00259312	yes
ENSMUSG00000036833	ENSMUSG00000036833	Pnpla7	chr2:24831552-24909577	6.34489	0.902161	-2.81414	3.7595	0.000170256	0.00475273	yes
ENSMUSG00000026043	ENSMUSG00000026043	Col3a1	chr1:45368382-45406551	20.3344	2.91549	-2.80211	9.42768	0	0	yes
ENSMUSG00000040616	ENSMUSG00000040616	Tmem51	chr4:141586906-141644014	5.16745	0.748622	-2.78714	3.0059	0.00264797	0.0368303	yes
ENSMUSG00000045930	ENSMUSG00000045930	Clec14a	chr12:59365706-59370245	1.41131	0.204597	-2.78618	2.9317	0.00337115	0.0434108	yes
ENSMUSG00000031595	ENSMUSG00000031595	Pdgfrl	chr8:42011565-42076139	7.51316	1.0899	-2.78523	3.3025	0.000958271	0.0173066	yes
ENSMUSG00000021760	ENSMUSG00000021760	Gpx8	chr13:113825586-113881343	21.7422	3.17756	-2.77451	4.09928	4.14e-05	0.00161815	yes
ENSMUSG00000001300	ENSMUSG00000001300	Efnb2	chr8:8617433-8661239	5.34826	0.785174	-2.76798	4.22176	2.42e-05	0.00107636	yes
ENSMUSG00000057123	ENSMUSG00000057123	Gja5	chr3:96602685-96881339	7.08948	1.04288	-2.76511	3.243	0.00118278	0.0203144	yes
ENSMUSG00000052479	ENSMUSG00000052479	A330008L17Rik	chr8:101535785-102257338	1.72795	0.254724	-2.76205	3.27768	0.00104663	0.0185173	yes
ENSMUSG00000060591	ENSMUSG00000060591	Ifitm2	chr7:148140735-148141882	29.0383	4.2846	-2.76073	3.48716	0.000488177	0.0105762	yes
ENSMUSG00000056214	ENSMUSG00000056214	Pard6g	chr18:80243633-80316379	3.71086	0.549198	-2.75635	5.15673	2.51e-07	2.27e-05	yes
ENSMUSG00000019851	ENSMUSG00000019851	Perp	chr10:18564876-18576879	18.8171	2.79454	-2.75136	4.24402	2.2e-05	0.000996912	yes
ENSMUSG00000089798	ENSMUSG00000089798	1700028K03Rik	chr5:107924916-108117034	2.06439	0.307666	-2.74628	3.30033	0.000965696	0.0173739	yes
ENSMUSG00000027015	ENSMUSG00000027015	Cybrd1	chr2:70955979-70980983	5.01722	0.75048	-2.741	4.16121	3.17e-05	0.00131844	yes
ENSMUSG00000025492	ENSMUSG00000025492	Ifitm3	chr7:148195484-148196669	56.6798	8.51136	-2.73537	4.29435	1.75e-05	0.000826622	yes
ENSMUSG00000029217	ENSMUSG00000029217	Tec	chr5:73146956-73259722	3.54566	0.533921	-2.73136	4.19408	2.74e-05	0.00118751	yes
ENSMUSG00000064080	ENSMUSG00000064080	Fbln2	chr6:91162448-91222534	7.49612	1.12942	-2.73056	5.10963	3.23e-07	2.79e-05	yes
ENSMUSG00000044468	ENSMUSG00000044468	Fam46c	chr3:100255550-100293247	3.24187	0.492777	-2.71782	3.76302	0.000167872	0.00472257	yes
ENSMUSG00000020928	ENSMUSG00000020928	Higd1b	chr11:102697162-102699354	13.9056	2.12131	-2.71264	3.65577	0.000256409	0.00653356	yes
ENSMUSG00000069919	ENSMUSG00000069919	Hba-a1	chr11:32183510-32184465	669.421	102.125	-2.71257	9.8835	0	0	yes
ENSMUSG00000026728	ENSMUSG00000026728	Vim	chr2:13495553-13504453	101.437	15.5049	-2.70979	7.03644	1.97e-12	5.41e-10	yes
ENSMUSG00000092274	ENSMUSG00000092274	Neat1	chr19:5824707-5845478	4.91854	0.758029	-2.6979	5.19058	2.1e-07	1.97e-05	yes
ENSMUSG00000001555	ENSMUSG00000001555	Fkbp10	chr11:100277010-100303122	4.36155	0.673585	-2.69491	3.01701	0.00255278	0.0360192	yes
ENSMUSG00000030111	ENSMUSG00000030111	A2m	chr6:121586190-121629255	6.69206	1.04117	-2.68425	4.17261	3.01e-05	0.00126872	yes
ENSMUSG00000052305	ENSMUSG00000052305	Hbb-b1	chr7:110975047-110976610	1384.92	215.507	-2.684	13.2165	0	0	yes
ENSMUSG00000038393	ENSMUSG00000038393	Txnip	chr3:96359687-96370724	54.9417	8.56373	-2.68159	5.38915	7.08e-08	7.73e-06	yes
ENSMUSG00000069206	ENSMUSG00000069206	Zfp874a	chr13:67527194-67552560	2.49851	0.390348	-2.67824	3.10845	0.0018807	0.0287776	yes
ENSMUSG00000051136	ENSMUSG00000051136	Ghsr	chr3:27270272-27276932	1.65686	0.259275	-2.67589	2.95783	0.00309811	0.0411198	yes
ENSMUSG00000040621	ENSMUSG00000040621	Gemin8	chrX:162608385-162628444	9.59589	1.51626	-2.6619	3.85122	0.000117531	0.00357418	yes
ENSMUSG00000059456	ENSMUSG00000059456	Ptk2b	chr14:66772093-66899889	4.49026	0.712203	-2.65644	3.08805	0.00201474	0.0300915	yes
ENSMUSG00000003824	ENSMUSG00000003824	Syce2	chr8:87396009-87417820	4.87456	0.774305	-2.6543	2.9277	0.00341474	0.0436899	yes
ENSMUSG00000073940	ENSMUSG00000073940	Hbb-b2	chr7:110961037-110962510	721.835	114.728	-2.65345	7.06991	1.55e-12	4.39e-10	yes
ENSMUSG00000041625	ENSMUSG00000041625	A2ld1	chr14:122933545-123383257	42.5913	6.78581	-2.64997	4.47156	7.77e-06	0.000421208	yes
ENSMUSG00000030270	ENSMUSG00000030270	Cpne9	chr6:113232300-113255621	12.3292	1.96575	-2.64893	4.28154	1.86e-05	0.000862193	yes
ENSMUSG00000037366	ENSMUSG00000037366	Pafah2	chr4:133952234-133983328	6.85012	1.09588	-2.64404	4.979	6.39e-07	5.01e-05	yes
ENSMUSG00000033880	ENSMUSG00000033880	Lgals3bp	chr11:118254064-118263406	11.8052	1.8893	-2.6435	4.18663	2.83e-05	0.00121288	yes
ENSMUSG00000042671	ENSMUSG00000042671	Rgs8	chr1:155500154-155544797	4.65371	0.744932	-2.6432	5.16794	2.37e-07	2.15e-05	yes
ENSMUSG00000055653	ENSMUSG00000055653	Gpc3	chrX:49625602-49972224	8.57309	1.37902	-2.63617	3.68001	0.000233222	0.00601892	yes
ENSMUSG00000020805	ENSMUSG00000020805	Slc13a5	chr11:72055495-72082077	8.36705	1.36168	-2.61933	3.38871	0.000702216	0.0137834	yes
ENSMUSG00000021943	ENSMUSG00000021943	Gdf10	chr14:34736772-34749700	2.78824	0.454382	-2.61737	2.9324	0.00336352	0.0433872	yes
ENSMUSG00000049580	ENSMUSG00000049580	Tsku	chr7:105499177-105509838	2.25489	0.368013	-2.61522	4.13518	3.55e-05	0.00144054	yes
ENSMUSG00000028766	ENSMUSG00000028766	Alpl	chr4:137297647-137352299	13.1927	2.15888	-2.61138	3.96263	7.41e-05	0.00249063	yes
ENSMUSG00000035673	ENSMUSG00000035673	Sbno2	chr10:79520160-79565443	3.19563	0.523054	-2.61107	3.1227	0.00179199	0.0278674	yes
ENSMUSG00000020901	ENSMUSG00000020901	Pik3r5	chr11:68245622-68311351	6.78442	1.11206	-2.60899	3.25765	0.00112338	0.0194758	yes
ENSMUSG00000021186	ENSMUSG00000021186	Fbln5	chr12:102984774-103057265	10.9927	1.80417	-2.60714	4.93674	7.94e-07	6.06e-05	yes
ENSMUSG00000023348	ENSMUSG00000023348	Trip6	chr5:137751126-137755632	3.62362	0.59795	-2.59934	3.28633	0.00101502	0.018064	yes
ENSMUSG00000024376	ENSMUSG00000024376	Epb4.1l4a	chr18:33955980-34166860	4.98622	0.825171	-2.59518	3.54158	0.000397731	0.00910961	yes
ENSMUSG00000049281	ENSMUSG00000049281	Scn3b	chr9:40076800-40099203	16.6058	2.76044	-2.58872	7.73978	9.99e-15	4.21e-12	yes
ENSMUSG00000043467	ENSMUSG00000043467	Zbtb37	chr1:162938924-162968670	11.084	1.87118	-2.56646	3.6521	0.000260102	0.00659058	yes
ENSMUSG00000022773	ENSMUSG00000022773	Ypel1	chr16:17069788-17111350	8.35808	1.41713	-2.5602	3.81239	0.00013763	0.00406762	yes
ENSMUSG00000041974	ENSMUSG00000041974	2310008H04Rik	chr16:15889319-16146944	1.20589	0.204746	-2.55819	3.44398	0.000573208	0.0118981	yes
ENSMUSG00000039497	ENSMUSG00000039497	Dse	chr10:33871199-33927357	2.33052	0.397179	-2.55279	3.11835	0.0018187	0.0280437	yes
ENSMUSG00000019817	ENSMUSG00000019817	Plagl1	chr10:12810496-12851500	8.41413	1.43535	-2.55142	5.094	3.51e-07	2.98e-05	yes
ENSMUSG00000036856	ENSMUSG00000036856	Wnt4	chr4:136833403-136855641	2.86657	0.48962	-2.54959	2.98399	0.00284514	0.038756	yes
ENSMUSG00000026707	ENSMUSG00000026707	Nsun6	chr2:14916757-15004083	3.92605	0.671779	-2.54702	4.12941	3.64e-05	0.00146099	yes
ENSMUSG00000036469	ENSMUSG00000036469	2013-03-01	chr8:68141798-68995536	4.83695	0.829533	-2.54373	6.51983	7.04e-11	1.52e-08	yes
ENSMUSG00000007041	ENSMUSG00000007041	Clic1	chr17:35186910-35195694	15.121	2.62159	-2.52804	3.81861	0.000134206	0.00399245	yes
ENSMUSG00000026029	ENSMUSG00000026029	Casp8	chr1:58852217-58904347	3.38644	0.587307	-2.52758	3.51505	0.000439669	0.00981965	yes
ENSMUSG00000022475	ENSMUSG00000022475	Hdac7	chr15:97614785-97674933	5.59774	0.971103	-2.52715	3.06419	0.0021826	0.0320438	yes
ENSMUSG00000027601	ENSMUSG00000027601	Mtfr1	chr3:19087326-19120817	12.6561	2.19811	-2.5255	5.58357	2.36e-08	2.9e-06	yes
ENSMUSG00000043079	ENSMUSG00000043079	Synpo	chr18:60753626-60819796	4.32204	0.754492	-2.51814	3.79468	0.000147834	0.00427163	yes
ENSMUSG00000027198	ENSMUSG00000027198	Ext2	chr2:93535787-93662725	200.63	35.0636	-2.51649	9.00752	0	0	yes
ENSMUSG00000027800	ENSMUSG00000027800	Tm4sf1	chr3:57089532-57105841	9.74728	1.7071	-2.51345	4.94647	7.56e-07	5.8e-05	yes
ENSMUSG00000066026	ENSMUSG00000066026	Dhrs3	chr4:144482729-144518112	21.8735	3.8443	-2.50839	4.10132	4.11e-05	0.00160742	yes
ENSMUSG00000019846	ENSMUSG00000019846	Lama4	chr10:38685320-38829994	16.0936	2.83015	-2.50753	4.3761	1.21e-05	0.000609369	yes
ENSMUSG00000026697	ENSMUSG00000026697	Myoc	chr1:164569280-164588304	8.36779	1.47155	-2.50751	3.1637	0.00155779	0.0250866	yes
ENSMUSG00000027966	ENSMUSG00000027966	Col11a1	chr3:113733457-113923636	11.1277	1.9618	-2.50391	4.78658	1.7e-06	0.000116089	yes
ENSMUSG00000040488	ENSMUSG00000040488	Ltbp4	chr7:28090154-28122711	11.2272	1.98794	-2.49766	3.58308	0.00033956	0.0080945	yes
ENSMUSG00000038079	ENSMUSG00000038079	Als2cr4	chr1:59157437-59177203	7.30144	1.29331	-2.49711	5.77518	7.69e-09	1.06e-06	yes
ENSMUSG00000036103	ENSMUSG00000036103	Colec12	chr18:9707645-9877993	9.74921	1.72991	-2.49459	4.19181	2.77e-05	0.00119138	yes
ENSMUSG00000037411	ENSMUSG00000037411	Serpine1	chr5:137537373-137548142	3.82194	0.680835	-2.48893	3.5665	0.000361778	0.00849007	yes
ENSMUSG00000032334	ENSMUSG00000032334	Loxl1	chr9:58135529-58161019	4.55946	0.814941	-2.48409	3.32867	0.000872607	0.016231	yes
ENSMUSG00000028175	ENSMUSG00000028175	Depdc1a	chr3:159158396-159192919	1.31466	0.237716	-2.46738	3.36262	0.000772059	0.0148329	yes
ENSMUSG00000020521	ENSMUSG00000020521	Rnft1	chr11:86298158-86358307	17.3135	3.1715	-2.44866	3.79545	0.000147374	0.00427163	yes
ENSMUSG00000020513	ENSMUSG00000020513	Tubd1	chr11:86358492-86380862	4.35164	0.797345	-2.44828	3.52608	0.000421766	0.00953951	yes
ENSMUSG00000027792	ENSMUSG00000027792	Bche	chr3:73439729-73512337	21.5539	3.95926	-2.44465	4.22806	2.36e-05	0.00105444	yes
ENSMUSG00000014444	ENSMUSG00000014444	Fam38a	chr8:122434259-126869624	1.40021	0.258751	-2.43601	3.36103	0.000776513	0.0148869	yes
ENSMUSG00000046743	ENSMUSG00000046743	Fat4	chr3:38773491-38910907	4.19917	0.777984	-2.43229	4.84993	1.24e-06	8.88e-05	yes
ENSMUSG00000004105	ENSMUSG00000004105	Angptl2	chr2:32988940-33227006	9.05923	1.68024	-2.43072	3.78443	0.000154064	0.0044257	yes
ENSMUSG00000036882	ENSMUSG00000036882	Arhgap33	chr7:31307244-31320079	13.8947	2.57826	-2.43006	4.30605	1.66e-05	0.000794449	yes
ENSMUSG00000027907	ENSMUSG00000027907	S100a11	chr3:93324409-93330209	58.8525	11.0354	-2.41496	3.73496	0.000187744	0.00510715	yes
ENSMUSG00000028583	ENSMUSG00000028583	Pdpn	chr4:142857333-142889467	5.30206	0.995929	-2.41244	2.96645	0.00301257	0.0403391	yes
ENSMUSG00000006019	ENSMUSG00000006019	Dhx34	chr7:16782495-16807386	7.28809	1.37229	-2.40896	2.97607	0.00291968	0.0394328	yes
ENSMUSG00000017057	ENSMUSG00000017057	Il13ra1	chrX:33652104-33711254	2.06993	0.390562	-2.40596	3.32539	0.000882948	0.016322	yes
ENSMUSG00000032303	ENSMUSG00000032303	Chrna3	chr9:54859149-54874366	2.36096	0.446316	-2.40324	3.10043	0.00193239	0.0291986	yes
ENSMUSG00000027300	ENSMUSG00000027300	Ubox5	chr2:130415737-130455774	6.70539	1.27062	-2.39979	3.92319	8.74e-05	0.00281702	yes
ENSMUSG00000037801	ENSMUSG00000037801	Iqch	chr9:63247187-63450300	1.08177	0.205288	-2.39767	2.9182	0.00352061	0.0446971	yes
ENSMUSG00000067424	ENSMUSG00000067424	Zfp563	chr17:33226254-33243148	5.27743	1.01168	-2.38308	4.00175	6.29e-05	0.00220755	yes
ENSMUSG00000036534	ENSMUSG00000036534	Slc38a7	chr8:98359819-98377439	5.25739	1.01368	-2.37474	3.1334	0.00172793	0.0271419	yes
ENSMUSG00000027408	ENSMUSG00000027408	Cpxm1	chr2:130216510-130223310	5.89321	1.14349	-2.36561	3.35777	0.000785738	0.0149844	yes
ENSMUSG00000032531	ENSMUSG00000032531	Amotl2	chr9:102619001-102635748	4.62737	0.900915	-2.36073	2.87922	0.00398659	0.0486037	yes
ENSMUSG00000024118	ENSMUSG00000024118	1600002H07Rik	chr17:24312375-24358675	8.3808	1.63927	-2.35404	4.79129	1.66e-06	0.000114153	yes
ENSMUSG00000041577	ENSMUSG00000041577	Prelp	chr1:135793772-135817991	8.31921	1.62763	-2.35368	3.60478	0.000312416	0.00763837	yes
ENSMUSG00000025154	ENSMUSG00000025154	Arhgap19	chr19:41841077-41876574	2.85406	0.56216	-2.34396	3.59762	0.000321143	0.00776005	yes
ENSMUSG00000021360	ENSMUSG00000021360	Gcnt2	chr13:40955500-41108388	1.93571	0.382781	-2.33828	3.50463	0.000457238	0.0101269	yes
ENSMUSG00000035226	ENSMUSG00000035226	Rims4	chr2:163685486-163744419	6.83835	1.35654	-2.33371	3.69806	0.000217251	0.00572084	yes
ENSMUSG00000005514	ENSMUSG00000005514	Por	chr5:136145902-136211196	34.5337	6.87639	-2.32828	5.00327	5.64e-07	4.52e-05	yes
ENSMUSG00000040181	ENSMUSG00000040181	Fmo1	chr1:164759691-164796679	46.7557	9.32119	-2.32656	5.29074	1.22e-07	1.22e-05	yes
ENSMUSG00000022371	ENSMUSG00000022371	Col14a1	chr15:55139304-55352358	1.55517	0.310458	-2.3246	3.89969	9.63e-05	0.00305066	yes
ENSMUSG00000067276	ENSMUSG00000067276	Capn6	chrX:140236773-140261957	2.48833	0.497358	-2.32282	3.02668	0.00247252	0.0352437	yes
ENSMUSG00000060572	ENSMUSG00000060572	Mfap2	chr4:140566332-140571899	9.91433	1.98207	-2.32251	3.74957	0.000177138	0.00489955	yes
ENSMUSG00000029484	ENSMUSG00000029484	Anxa3	chr5:97222403-97274987	13.493	2.70794	-2.31695	3.57529	0.000349833	0.00828051	yes
ENSMUSG00000035125	ENSMUSG00000035125	AW146020	chr6:81873662-81915952	2.56201	0.516796	-2.30961	2.8793	0.00398554	0.0486037	yes
ENSMUSG00000021136	ENSMUSG00000021136	Smoc1	chr12:82127794-82287401	8.36746	1.6899	-2.30785	4.79736	1.61e-06	0.000111598	yes
ENSMUSG00000003644	ENSMUSG00000003644	Rps6ka1	chr4:133403204-133443712	11.0764	2.23708	-2.3078	5.20148	1.98e-07	1.87e-05	yes
ENSMUSG00000031971	ENSMUSG00000031971	1700054N08Rik	chr8:122434259-126869624	2.1759	0.439974	-2.30612	2.8993	0.00374	0.0465577	yes
ENSMUSG00000002763	ENSMUSG00000002763	Pex6	chr17:46579396-46968362	8.78658	1.78196	-2.30184	3.64355	0.000268899	0.00677558	yes
ENSMUSG00000021668	ENSMUSG00000021668	Polk	chr13:97250643-97312440	5.34212	1.08667	-2.2975	4.44518	8.78e-06	0.000469321	yes
ENSMUSG00000024817	ENSMUSG00000024817	Uhrf2	chr19:30105002-30168212	18.403	3.76725	-2.28836	7.22552	4.99e-13	1.53e-10	yes
ENSMUSG00000024713	ENSMUSG00000024713	Pcsk5	chr19:17507882-17912122	1.6783	0.343941	-2.28677	2.88241	0.00394651	0.0483754	yes
ENSMUSG00000020692	ENSMUSG00000020692	Nle1	chr11:82705625-82721913	8.46484	1.73957	-2.28275	3.56397	0.00036529	0.00855032	yes
ENSMUSG00000029703	ENSMUSG00000029703	Lrwd1	chr5:136592500-136611944	8.21089	1.69151	-2.27922	3.20011	0.00137375	0.0228333	yes
ENSMUSG00000039106	ENSMUSG00000039106	Htr5a	chr5:28168486-28181626	2.51581	0.519927	-2.27465	3.22275	0.00126965	0.0213975	yes
ENSMUSG00000018672	ENSMUSG00000018672	Copz2	chr11:96711183-96722517	9.38747	1.94327	-2.27225	2.9141	0.00356711	0.0451294	yes
ENSMUSG00000025574	ENSMUSG00000025574	Tk1	chr11:117670981-117701222	6.53413	1.36432	-2.25981	3.43522	0.000592067	0.012203	yes
ENSMUSG00000031099	ENSMUSG00000031099	Smarca1	chrX:45162544-45246151	6.19067	1.2933	-2.25904	4.05649	4.98e-05	0.00184563	yes
ENSMUSG00000018733	ENSMUSG00000018733	Pex12	chr11:83108143-83218537	4.50079	0.941649	-2.25692	3.95018	7.81e-05	0.00258173	yes
ENSMUSG00000074785	ENSMUSG00000074785	Plxnc1	chr10:94253616-94407212	3.03767	0.637207	-2.25313	3.47285	0.000514962	0.0110019	yes
ENSMUSG00000028137	ENSMUSG00000028137	Celf3	chr3:94282752-94296115	7.96516	1.671	-2.25299	3.14926	0.00163682	0.0260125	yes
ENSMUSG00000074282	ENSMUSG00000074282	Zfp94	chr7:25086722-25101685	7.70365	1.62272	-2.24713	3.7044	0.00021189	0.00561231	yes
ENSMUSG00000020053	ENSMUSG00000020053	Igf1	chr10:87289121-87399792	29.1874	6.15308	-2.24597	4.3061	1.66e-05	0.000794449	yes
ENSMUSG00000034463	ENSMUSG00000034463	Scara3	chr14:66538231-66572581	7.49041	1.57987	-2.24524	3.26232	0.00110504	0.0192315	yes
ENSMUSG00000036446	ENSMUSG00000036446	Lum	chr10:97028134-97035337	4.82461	1.02053	-2.2411	3.08479	0.00203699	0.0302989	yes
ENSMUSG00000036442	ENSMUSG00000036442	Thap11	chr8:108379002-108380850	16.4822	3.50755	-2.23237	3.56703	0.000361055	0.0084841	yes
ENSMUSG00000015133	ENSMUSG00000015133	Lrrk1	chr7:73371797-73533236	4.06684	0.866678	-2.23034	2.91369	0.0035718	0.0451572	yes
ENSMUSG00000004626	ENSMUSG00000004626	Stxbp2	chr8:3630954-3643644	14.4847	3.09032	-2.2287	3.1001	0.00193454	0.0292067	yes
ENSMUSG00000079481	ENSMUSG00000079481	Nhsl2	chrX:99044723-99287394	16.4937	3.53085	-2.22383	3.65939	0.000252813	0.006451	yes
ENSMUSG00000035783	ENSMUSG00000035783	Acta2	chr19:34315579-34329826	10.6546	2.28381	-2.22196	3.26234	0.00110497	0.0192315	yes
ENSMUSG00000066113	ENSMUSG00000066113	Adamtsl1	chr4:85699818-86074289	6.0719	1.30505	-2.21804	3.52878	0.000417475	0.00946607	yes
ENSMUSG00000020953	ENSMUSG00000020953	Coch	chr12:52694360-52706760	2.10838	0.457551	-2.20413	3.09772	0.00195013	0.0293755	yes
ENSMUSG00000032812	ENSMUSG00000032812	Arap1	chr7:108496580-108561100	12.8904	2.80374	-2.20088	3.57509	0.000350106	0.00828051	yes
ENSMUSG00000019997	ENSMUSG00000019997	Ctgf	chr10:24269246-24318489	10.2769	2.24312	-2.19582	4.00332	6.25e-05	0.00219724	yes
ENSMUSG00000027381	ENSMUSG00000027381	Bcl2l11	chr2:127951773-127988283	5.70374	1.25043	-2.18948	4.1095	3.97e-05	0.00155826	yes
ENSMUSG00000017344	ENSMUSG00000017344	Vtn	chr11:78312592-78315826	58.0386	12.8205	-2.17856	5.64614	1.64e-08	2.09e-06	yes
ENSMUSG00000025905	ENSMUSG00000025905	Oprk1	chr1:5578573-5596212	6.44863	1.42548	-2.17754	4.15058	3.32e-05	0.00136861	yes
ENSMUSG00000086503	ENSMUSG00000086503	Xist	chrX:100626855-100680296	19.9572	4.43028	-2.17144	4.03126	5.55e-05	0.00200623	yes
ENSMUSG00000052911	ENSMUSG00000052911	Lamb2	chr9:108382192-108392861	6.92253	1.5376	-2.17061	3.32989	0.000868806	0.0161769	yes
ENSMUSG00000027750	ENSMUSG00000027750	Postn	chr3:54165030-54194961	5.13515	1.14492	-2.16517	3.17853	0.00148026	0.0241168	yes
ENSMUSG00000020844	ENSMUSG00000020844	Nxn	chr11:76070699-76212642	10.3047	2.29761	-2.1651	3.5327	0.000411344	0.00933875	yes
ENSMUSG00000017774	ENSMUSG00000017774	Myo1c	chr11:75464005-75488134	12.8496	2.88249	-2.15634	4.42013	9.86e-06	0.000517998	yes
ENSMUSG00000020888	ENSMUSG00000020888	Dvl2	chr11:69814096-69828913	5.09547	1.14394	-2.15521	3.04957	0.00229172	0.0332672	yes
ENSMUSG00000037795	ENSMUSG00000037795	N4bp2	chr5:66152229-66221347	9.63734	2.16643	-2.15331	3.98076	6.87e-05	0.00237057	yes
ENSMUSG00000032077	ENSMUSG00000032077	Bud13	chr9:46091090-46106866	3.17136	0.713306	-2.15251	3.10344	0.00191286	0.028976	yes
ENSMUSG00000033952	ENSMUSG00000033952	Aspm	chr1:141351349-141390667	2.30452	0.519877	-2.14822	3.62564	0.000288252	0.00715378	yes
ENSMUSG00000028497	ENSMUSG00000028497	Ptplad2	chr4:87740532-88084832	3.13773	0.708964	-2.14594	3.2996	0.000968231	0.0174022	yes
ENSMUSG00000027875	ENSMUSG00000027875	Hmgcs2	chr3:98084357-98114661	8.17975	1.8577	-2.13854	4.71568	2.41e-06	0.000154876	yes
ENSMUSG00000029718	ENSMUSG00000029718	Pcolce	chr5:138046330-138070230	11.1688	2.54918	-2.13137	3.40092	0.000671585	0.0134035	yes
ENSMUSG00000026491	ENSMUSG00000026491	Ahctf1	chr1:181625427-181734807	18.4314	4.21041	-2.13013	4.18455	2.86e-05	0.001218	yes
ENSMUSG00000021185	ENSMUSG00000021185	9030617O03Rik	chr12:102017266-102146408	6.15998	1.4094	-2.12785	4.1531	3.28e-05	0.00135673	yes
ENSMUSG00000022696	ENSMUSG00000022696	Sidt1	chr16:44240292-44333309	7.72834	1.76867	-2.12749	5.03924	4.67e-07	3.87e-05	yes
ENSMUSG00000027878	ENSMUSG00000027878	Notch2	chr3:97817460-97954290	6.4648	1.48033	-2.12669	10.8428	0	0	yes
ENSMUSG00000026525	ENSMUSG00000026525	Opn3	chr1:177592551-177622907	3.77998	0.866072	-2.12582	3.34542	0.000821585	0.0155345	yes
ENSMUSG00000021763	ENSMUSG00000021763	BC067074	chr13:114107291-114169919	2.45539	0.564842	-2.12004	3.10693	0.00189038	0.028804	yes
ENSMUSG00000030560	ENSMUSG00000030560	Ctsc	chr7:95426594-95459398	7.61336	1.75327	-2.11848	3.08806	0.00201469	0.0300915	yes
ENSMUSG00000055912	ENSMUSG00000055912	Tmem150a	chr6:72305440-72312715	5.58111	1.28822	-2.11517	3.43272	0.00059755	0.0122326	yes
ENSMUSG00000038215	ENSMUSG00000038215	BC088983	chr8:59010318-59029844	7.69568	1.78167	-2.11082	4.06068	4.89e-05	0.00182402	yes
ENSMUSG00000071324	ENSMUSG00000071324	Armc2	chr10:41634795-41738248	3.23383	0.750178	-2.10794	3.13282	0.00173135	0.0271574	yes
ENSMUSG00000014329	ENSMUSG00000014329	Bicc1	chr10:70331416-70622448	5.05887	1.1778	-2.10272	3.88819	0.000100995	0.00315471	yes
ENSMUSG00000032431	ENSMUSG00000032431	Crtap	chr9:114277420-114299793	12.0187	2.80681	-2.09828	3.11136	0.00186225	0.0285919	yes
ENSMUSG00000033177	ENSMUSG00000033177	Tmprss7	chr16:45656429-45693771	1.60426	0.374702	-2.09809	3.26964	0.00107686	0.0189228	yes
ENSMUSG00000029287	ENSMUSG00000029287	Tgfbr3	chr5:107535588-107718648	7.16433	1.68139	-2.09118	4.47787	7.54e-06	0.000411413	yes
ENSMUSG00000004446	ENSMUSG00000004446	Bid	chr6:120786247-120866871	5.89088	1.38654	-2.08699	3.83772	0.00012418	0.00372479	yes
ENSMUSG00000006720	ENSMUSG00000006720	Zfp184	chr13:22032242-22052648	3.39148	0.80688	-2.07149	3.33792	0.000844087	0.0158142	yes
ENSMUSG00000027339	ENSMUSG00000027339	Rassf2	chr2:131815150-131855994	16.7099	3.99355	-2.06496	5.40903	6.34e-08	6.96e-06	yes
ENSMUSG00000033706	ENSMUSG00000033706	Smyd5	chr6:85381982-85396429	6.25072	1.50332	-2.05587	2.90611	0.00365948	0.0459451	yes
ENSMUSG00000032198	ENSMUSG00000032198	Dock6	chr9:21604627-21657079	4.47557	1.08324	-2.04672	3.6159	0.000299306	0.0073476	yes
ENSMUSG00000017754	ENSMUSG00000017754	Pltp	chr2:164656231-164683211	22.6291	5.48737	-2.04399	3.64373	0.00026872	0.00677558	yes
ENSMUSG00000001642	ENSMUSG00000001642	Akr1b3	chr6:34240264-34274249	29.2272	7.13047	-2.03524	4.52778	5.96e-06	0.00034174	yes
ENSMUSG00000024397	ENSMUSG00000024397	Aif1	chr17:35307935-35313013	11.8623	2.89608	-2.03422	3.01354	0.00258219	0.0363191	yes
ENSMUSG00000063796	ENSMUSG00000063796	Slc22a8	chr19:8665743-8686324	16.6803	4.07562	-2.03306	9.25122	0	0	yes
ENSMUSG00000046618	ENSMUSG00000046618	Olfml2a	chr2:38787497-38819273	4.54146	1.11408	-2.02731	3.01262	0.00259007	0.0363191	yes
ENSMUSG00000022150	ENSMUSG00000022150	Dab2	chr15:6249787-6390712	40.9128	10.0689	-2.02264	9.04327	0	0	yes
ENSMUSG00000017837	ENSMUSG00000017837	Nkiras2	chr11:100436217-100565585	19.6499	4.84986	-2.01851	3.7843	0.000154144	0.0044257	yes
ENSMUSG00000027082	ENSMUSG00000027082	Tfpi	chr2:84273011-84316932	11.9324	2.94631	-2.0179	4.07535	4.59e-05	0.00172337	yes
ENSMUSG00000034320	ENSMUSG00000034320	Slc26a2	chr18:61352572-61371266	8.8702	2.19699	-2.01344	4.40874	1.04e-05	0.00053975	yes
ENSMUSG00000043631	ENSMUSG00000043631	Ecm2	chr13:49559395-49748124	3.41231	0.848672	-2.00747	2.90008	0.0037307	0.0465169	yes
ENSMUSG00000029761	ENSMUSG00000029761	Cald1	chr6:34548499-34725473	25.5244	6.37627	-2.00109	6.60856	3.88e-11	8.57e-09	yes
ENSMUSG00000034818	ENSMUSG00000034818	Celf5	chr10:80921971-80945454	4.72885	1.18164	-2.00069	3.03754	0.00238516	0.0342953	yes
ENSMUSG00000039130	ENSMUSG00000039130	Zc3hc1	chr6:30316379-30341028	12.1533	3.04307	-1.99774	5.42207	5.89e-08	6.51e-06	yes
ENSMUSG00000038685	ENSMUSG00000038685	Rtel1	chr2:181054443-181091321	13.9616	3.49773	-1.99697	3.50319	0.000459726	0.0101496	yes
ENSMUSG00000036009	ENSMUSG00000036009	BC067068	chr10:105200240-105284889	10.092	2.53261	-1.99452	3.26608	0.00109046	0.0190693	yes
ENSMUSG00000053985	ENSMUSG00000053985	Zfp14	chr7:30823071-30829753	12.0971	3.04091	-1.99208	4.29208	1.77e-05	0.000830785	yes
ENSMUSG00000027340	ENSMUSG00000027340	Slc23a2	chr2:131878231-132045986	60.6109	15.3123	-1.98489	4.72935	2.25e-06	0.000147319	yes
ENSMUSG00000037490	ENSMUSG00000037490	Slc2a12	chr10:22364816-22451744	4.97763	1.25772	-1.98465	2.98166	0.00286686	0.0389585	yes
ENSMUSG00000031871	ENSMUSG00000031871	Cdh5	chr8:106625524-106668402	7.49023	1.89364	-1.98385	3.37706	0.000732661	0.0142421	yes
ENSMUSG00000027860	ENSMUSG00000027860	Vangl1	chr3:101960623-102010189	5.24901	1.32926	-1.98142	3.0198	0.00252941	0.035829	yes
ENSMUSG00000026185	ENSMUSG00000026185	Igfbp5	chr1:72904505-72921458	37.3562	9.46365	-1.98088	10.4179	0	0	yes
ENSMUSG00000024663	ENSMUSG00000024663	Rab3il1	chr19:10076158-10112870	4.26467	1.08219	-1.97847	3.10795	0.00188391	0.0288023	yes
ENSMUSG00000031654	ENSMUSG00000031654	Cbln1	chr8:89992760-89996508	11.4886	2.9176	-1.97735	3.47216	0.000516292	0.0110173	yes
ENSMUSG00000043671	ENSMUSG00000043671	Dpy19l3	chr7:36470183-36539473	16.5309	4.19859	-1.97719	3.39534	0.00068544	0.0135802	yes
ENSMUSG00000035778	ENSMUSG00000035778	Ggta1	chr2:35255698-35318751	8.88243	2.26129	-1.97381	2.94714	0.00320733	0.0421372	yes
ENSMUSG00000063415	ENSMUSG00000063415	Cyp26b1	chr6:84521937-84543740	6.42628	1.63645	-1.97341	3.84172	0.000122177	0.00367809	yes
ENSMUSG00000020914	ENSMUSG00000020914	Top2a	chr11:98854256-98885503	22.2415	5.66455	-1.97322	4.83427	1.34e-06	9.49e-05	yes
ENSMUSG00000074480	ENSMUSG00000074480	Mex3a	chr3:88336316-88345318	2.34981	0.599414	-1.97092	2.93229	0.00336474	0.0433872	yes
ENSMUSG00000036510	ENSMUSG00000036510	Cdh8	chr8:101535785-102257338	10.0816	2.573	-1.9702	6.51573	7.23e-11	1.54e-08	yes
ENSMUSG00000039239	ENSMUSG00000039239	Tgfb2	chr1:188447064-188529871	10.9789	2.80256	-1.96992	4.88801	1.02e-06	7.56e-05	yes
ENSMUSG00000039062	ENSMUSG00000039062	Anpep	chr7:86966688-86993096	8.4869	2.17742	-1.96262	3.12989	0.00174873	0.0273694	yes
ENSMUSG00000064326	ENSMUSG00000064326	Siva1	chr12:113883038-113887363	18.3106	4.72501	-1.95429	3.02335	0.00249991	0.0354744	yes
ENSMUSG00000002107	ENSMUSG00000002107	Celf2	chr2:6460750-7002359	35.9948	9.3014	-1.95227	6.4183	1.38e-10	2.77e-08	yes
ENSMUSG00000020077	ENSMUSG00000020077	Srgn	chr10:61956580-61990199	30.233	7.86476	-1.94265	3.8116	0.000138067	0.00407157	yes
ENSMUSG00000022665	ENSMUSG00000022665	Ccdc80	chr16:45093514-45128037	6.01167	1.56464	-1.94194	3.02974	0.00244764	0.0349716	yes
ENSMUSG00000025780	ENSMUSG00000025780	Itih5	chr2:10075197-10178156	9.41172	2.46794	-1.93115	4.30783	1.65e-05	0.000794386	yes
ENSMUSG00000034006	ENSMUSG00000034006	Pqlc1	chr18:80450030-80489464	5.13505	1.36116	-1.91554	4.40921	1.04e-05	0.00053975	yes
ENSMUSG00000051413	ENSMUSG00000051413	Plagl2	chr2:153053494-153067162	4.67185	1.2431	-1.91006	3.6193	0.000295402	0.00728135	yes
ENSMUSG00000006641	ENSMUSG00000006641	Slc5a6	chr5:31338408-31357006	5.8477	1.55644	-1.90962	3.63207	0.000281152	0.00701602	yes
ENSMUSG00000008999	ENSMUSG00000008999	Bmp7	chr2:172693512-172765822	11.4278	3.05276	-1.90436	3.55613	0.000376358	0.0087641	yes
ENSMUSG00000000184	ENSMUSG00000000184	Ccnd2	chr6:127075796-127162429	11.8292	3.17702	-1.89661	4.04628	5.2e-05	0.00190846	yes
ENSMUSG00000015659	ENSMUSG00000015659	Serac1	chr17:5941279-6079741	5.64755	1.52056	-1.89302	3.054	0.00225815	0.0330193	yes
ENSMUSG00000028360	ENSMUSG00000028360	Slc44a5	chr3:153636399-153934686	4.61816	1.24493	-1.89125	4.31017	1.63e-05	0.000788107	yes
ENSMUSG00000022912	ENSMUSG00000022912	Pros1	chr16:62854132-62929172	6.58108	1.78137	-1.88534	3.33654	0.000848295	0.0158439	yes
ENSMUSG00000053110	ENSMUSG00000053110	Yap1	chr9:7931998-8004596	5.34321	1.44799	-1.88365	3.24888	0.0011586	0.0199909	yes
ENSMUSG00000061878	ENSMUSG00000061878	Sphk1	chr11:116392238-116397988	4.78344	1.30132	-1.87807	3.14831	0.00164218	0.0260519	yes
ENSMUSG00000020427	ENSMUSG00000020427	Igfbp3	chr11:7106088-7113926	13.6041	3.75499	-1.85716	3.32738	0.000876672	0.0162566	yes
ENSMUSG00000026031	ENSMUSG00000026031	Cflar	chr1:58768351-58815728	17.3968	4.80725	-1.85554	3.85112	0.000117581	0.00357418	yes
ENSMUSG00000038759	ENSMUSG00000038759	Nup205	chr6:35127444-35197590	9.45769	2.61674	-1.85372	3.85214	0.00011709	0.00357124	yes
ENSMUSG00000034485	ENSMUSG00000034485	Uaca	chr9:60642354-60728177	6.07029	1.68423	-1.84967	4.83357	1.34e-06	9.49e-05	yes
ENSMUSG00000023885	ENSMUSG00000023885	Thbs2	chr17:14802506-14831269	6.5008	1.80519	-1.84847	3.96433	7.36e-05	0.00247857	yes
ENSMUSG00000025889	ENSMUSG00000025889	Snca	chr6:60681566-60779849	27.3646	7.63819	-1.84101	7.68161	1.58e-14	6.49e-12	yes
ENSMUSG00000086463	ENSMUSG00000086463	Gm16898	chr2:169458512-169897316	5.67722	1.58801	-1.83796	2.87869	0.00399328	0.0486524	yes
ENSMUSG00000002980	ENSMUSG00000002980	Bcam	chr7:20341479-20360752	29.8778	8.40862	-1.82913	4.22479	2.39e-05	0.0010646	yes
ENSMUSG00000049739	ENSMUSG00000049739	Zfp646	chr7:135008683-135039131	4.0465	1.14017	-1.82743	3.63446	0.000278562	0.00697059	yes
ENSMUSG00000030757	ENSMUSG00000030757	Zkscan2	chr7:130623029-130643963	5.38041	1.5202	-1.82345	3.01942	0.00253259	0.035846	yes
ENSMUSG00000046341	ENSMUSG00000046341	Gm11223	chr4:69586234-69587205	102.624	29.0507	-1.82072	4.37446	1.22e-05	0.000609369	yes
ENSMUSG00000029101	ENSMUSG00000029101	Rgs12	chr5:35292093-35382293	7.84996	2.2258	-1.81836	3.35723	0.000787268	0.0149909	yes
ENSMUSG00000032289	ENSMUSG00000032289	Thsd4	chr9:59814737-60369853	8.00641	2.27525	-1.81513	3.08884	0.0020094	0.0300613	yes
ENSMUSG00000026344	ENSMUSG00000026344	Lypd1	chr1:127573571-127809678	40.1601	11.4752	-1.80724	4.53743	5.69e-06	0.000327516	yes
ENSMUSG00000030067	ENSMUSG00000030067	Foxp1	chr6:98875331-99616791	25.7254	7.37955	-1.80159	3.51478	0.000440114	0.00981965	yes
ENSMUSG00000010803	ENSMUSG00000010803	Gabra1	chr11:41944440-41996432	23.5247	6.75479	-1.80019	3.32455	0.000885608	0.016322	yes
ENSMUSG00000058883	ENSMUSG00000058883	Zfp708	chr13:67170335-67198912	4.32413	1.24381	-1.79764	4.12016	3.79e-05	0.00149767	yes
ENSMUSG00000028093	ENSMUSG00000028093	Acp6	chr3:96962699-96980497	8.61233	2.47753	-1.7975	2.9125	0.00358549	0.0452261	yes
ENSMUSG00000041708	ENSMUSG00000041708	Mpped1	chr15:83609896-83688924	7.72991	2.22463	-1.79688	5.51016	3.59e-08	4.19e-06	yes
ENSMUSG00000024558	ENSMUSG00000024558	Mapk4	chr18:74088139-74225238	8.71036	2.52103	-1.78872	5.43026	5.63e-08	6.33e-06	yes
ENSMUSG00000046093	ENSMUSG00000046093	Hpcal4	chr4:122860469-122871944	6.65437	1.92952	-1.78606	3.1572	0.00159291	0.0255388	yes
ENSMUSG00000092837	ENSMUSG00000092837	AC027184.1	chr14:51427123-51427442	198.698	57.6463	-1.78528	3.22688	0.00125149	0.0211942	yes
ENSMUSG00000040732	ENSMUSG00000040732	Erg	chr16:95580775-95808200	4.29737	1.25204	-1.77918	3.3249	0.000884508	0.016322	yes
ENSMUSG00000082286	ENSMUSG00000082286	Pisd-ps1	chr11:3025906-3031007	19.624	5.71814	-1.779	4.24666	2.17e-05	0.000987689	yes
ENSMUSG00000032564	ENSMUSG00000032564	Cpne4	chr9:104449615-104936874	6.44985	1.87946	-1.77895	3.19551	0.00139586	0.0231159	yes
ENSMUSG00000068735	ENSMUSG00000068735	Trp53i11	chr2:93027704-93041916	31.5223	9.20549	-1.77581	5.30273	1.14e-07	1.15e-05	yes
ENSMUSG00000092486	ENSMUSG00000092486	2610524H06Rik	chr5:115258204-115273477	21.5684	6.33265	-1.76804	2.88358	0.00393189	0.0482615	yes
ENSMUSG00000045411	ENSMUSG00000045411	2410002F23Rik	chr7:51502091-51518090	19.166	5.64582	-1.76329	3.7622	0.000168424	0.00472466	yes
ENSMUSG00000034175	ENSMUSG00000034175	Rhbdd3	chr11:4969691-5006096	5.31235	1.56822	-1.76022	3.69927	0.000216221	0.00570201	yes
ENSMUSG00000035310	ENSMUSG00000035310	Lin54	chr5:100870936-100929658	8.95251	2.64955	-1.75655	4.12229	3.75e-05	0.00149041	yes
ENSMUSG00000038112	ENSMUSG00000038112	AW551984	chr9:39394980-39411988	38.0519	11.2632	-1.75635	5.14423	2.69e-07	2.39e-05	yes
ENSMUSG00000056296	ENSMUSG00000056296	Synpr	chr14:14117293-14447973	3.02165	0.894758	-1.75577	3.03237	0.00242644	0.0348058	yes
ENSMUSG00000063564	ENSMUSG00000063564	Col23a1	chr11:51103421-51397420	6.58401	1.95326	-1.75308	3.14563	0.00165728	0.0262685	yes
ENSMUSG00000021215	ENSMUSG00000021215	Net1	chr13:3881810-3917466	8.09054	2.41216	-1.74591	3.04853	0.00229964	0.0333301	yes
ENSMUSG00000033705	ENSMUSG00000033705	Stard9	chr2:120510591-120676340	7.51305	2.24316	-1.74386	4.19239	2.76e-05	0.00119138	yes
ENSMUSG00000039683	ENSMUSG00000039683	Sdk1	chr5:141717443-142691540	3.15673	0.944704	-1.7405	3.32477	0.000884927	0.016322	yes
ENSMUSG00000024018	ENSMUSG00000024018	1110021J02Rik	chr17:29686732-29853957	15.775	4.74902	-1.73194	3.26695	0.00108713	0.019039	yes
ENSMUSG00000032735	ENSMUSG00000032735	Ablim3	chr18:61959048-62071506	9.94358	2.99668	-1.7304	3.89592	9.78e-05	0.00306626	yes
ENSMUSG00000047793	ENSMUSG00000047793	Sned1	chr1:95132417-95202492	14.1922	4.28707	-1.72703	3.74665	0.000179212	0.00494184	yes
ENSMUSG00000066306	ENSMUSG00000066306	Numa1	chr7:109082687-109163473	18.7203	5.66364	-1.7248	5.21991	1.79e-07	1.7e-05	yes
ENSMUSG00000038518	ENSMUSG00000038518	Jarid2	chr13:44824842-45017012	37.2212	11.2704	-1.72359	4.6812	2.85e-06	0.000178785	yes
ENSMUSG00000029600	ENSMUSG00000029600	1110008J03Rik	chr5:121039024-121062598	15.4589	4.70613	-1.71582	4.04856	5.15e-05	0.00189383	yes
ENSMUSG00000021559	ENSMUSG00000021559	Dapk1	chr13:60703307-60864546	4.89776	1.49252	-1.71438	5.38461	7.26e-08	7.83e-06	yes
ENSMUSG00000039738	ENSMUSG00000039738	Slx4	chr16:3979104-4003770	6.11061	1.86335	-1.71341	4.91621	8.82e-07	6.63e-05	yes
ENSMUSG00000029363	ENSMUSG00000029363	Rfc5	chr5:117807312-117839056	9.43362	2.88021	-1.71164	3.63293	0.000280224	0.00700251	yes
ENSMUSG00000042557	ENSMUSG00000042557	Sin3a	chr9:56919846-56990529	17.038	5.2275	-1.70456	3.53641	0.00040561	0.00922013	yes
ENSMUSG00000028944	ENSMUSG00000028944	Prkag2	chr5:24368561-24606460	46.4359	14.2594	-1.70333	4.73749	2.16e-06	0.000142035	yes
ENSMUSG00000055707	ENSMUSG00000055707	Klhl26	chr8:72974126-73000842	7.4455	2.28707	-1.70287	3.12978	0.00174939	0.0273694	yes
ENSMUSG00000047228	ENSMUSG00000047228	BC048546	chr6:128489839-128531624	8.28383	2.54547	-1.70237	3.04047	0.00236211	0.0339907	yes
ENSMUSG00000024617	ENSMUSG00000024617	Camk2a	chr18:61085271-61147806	6.63678	2.04413	-1.69899	3.42546	0.000613752	0.0124656	yes
ENSMUSG00000030536	ENSMUSG00000030536	Iqgap1	chr7:87856468-87948217	6.56992	2.03025	-1.69422	3.38995	0.000699053	0.0137511	yes
ENSMUSG00000035864	ENSMUSG00000035864	Syt1	chr10:107934705-108448038	32.165	9.95541	-1.69194	6.12576	9.02e-10	1.59e-07	yes
ENSMUSG00000039831	ENSMUSG00000039831	Arhgap29	chr3:121656146-121719595	34.1073	10.6059	-1.68522	5.8655	4.48e-09	6.54e-07	yes
ENSMUSG00000007872	ENSMUSG00000007872	Id3	chr4:135699411-135701670	53.0874	16.5306	-1.68323	3.7637	0.000167415	0.00472257	yes
ENSMUSG00000029034	ENSMUSG00000029034	Cpsf3l	chr4:155243654-155265890	18.4181	5.7436	-1.6811	3.17987	0.00147339	0.0240915	yes
ENSMUSG00000039850	ENSMUSG00000039850	A730011L01Rik	chr11:119352660-119372751	6.99282	2.18301	-1.67956	4.62961	3.66e-06	0.000220507	yes
ENSMUSG00000022763	ENSMUSG00000022763	Aifm3	chr16:17489703-17507578	16.194	5.06049	-1.67811	5.618	1.93e-08	2.41e-06	yes
ENSMUSG00000061482	ENSMUSG00000061482	Hist1h4d	chr13:23673466-23673859	120.025	37.5152	-1.67779	2.97434	0.00293621	0.0396093	yes
ENSMUSG00000048458	ENSMUSG00000048458	6530418L21Rik	chr3:105507516-105523760	6.80787	2.13506	-1.67293	3.36916	0.000753982	0.0145628	yes
ENSMUSG00000024186	ENSMUSG00000024186	Rgs11	chr17:26332943-26348269	10.5356	3.32811	-1.6625	4.16158	3.16e-05	0.00131844	yes
ENSMUSG00000020186	ENSMUSG00000020186	Csrp2	chr10:110357231-110376678	30.3597	9.61569	-1.6587	2.89219	0.00382567	0.0474399	yes
ENSMUSG00000007655	ENSMUSG00000007655	Cav1	chr6:17147750-17335604	23.548	7.47242	-1.65596	3.90926	9.26e-05	0.00295815	yes
ENSMUSG00000026463	ENSMUSG00000026463	Atp2b4	chr1:135599254-135697618	24.1116	7.65307	-1.65562	4.59868	4.25e-06	0.000252557	yes
ENSMUSG00000001750	ENSMUSG00000001750	Tcirg1	chr19:3896049-3907133	14.6935	4.6751	-1.65211	3.76554	0.000166192	0.00470453	yes
ENSMUSG00000006373	ENSMUSG00000006373	Pgrmc1	chrX:34138200-34146074	33.5544	10.6961	-1.64941	7.42748	1.11e-13	4.17e-11	yes
ENSMUSG00000027784	ENSMUSG00000027784	Ppm1l	chr3:69120782-69364724	24.7653	7.90998	-1.64658	4.44633	8.74e-06	0.00046821	yes
ENSMUSG00000007653	ENSMUSG00000007653	Gabrb2	chr11:42233258-42446092	15.5175	4.96307	-1.64459	4.68049	2.86e-06	0.000178788	yes
ENSMUSG00000030720	ENSMUSG00000030720	Cln3	chr7:133714720-133738455	6.95213	2.22502	-1.64364	3.12168	0.00179822	0.027873	yes
ENSMUSG00000028949	ENSMUSG00000028949	Smarcd3	chr5:24092558-24107830	15.8569	5.10575	-1.63492	3.28454	0.00102149	0.0181435	yes
ENSMUSG00000029659	ENSMUSG00000029659	6330406I15Rik	chr5:150170210-150234298	10.0699	3.26848	-1.62336	5.03506	4.78e-07	3.92e-05	yes
ENSMUSG00000029563	ENSMUSG00000029563	Foxp2	chr6:14851348-15391977	12.5739	4.08184	-1.62315	4.13806	3.5e-05	0.00143239	yes
ENSMUSG00000023505	ENSMUSG00000023505	Cdca3	chr6:124779564-124783719	9.21817	2.99293	-1.62292	3.16848	0.00153237	0.0248096	yes
ENSMUSG00000028581	ENSMUSG00000028581	Laptm5	chr4:130469039-130492056	31.0773	10.1894	-1.60879	4.14609	3.38e-05	0.00138938	yes
ENSMUSG00000030316	ENSMUSG00000030316	1500001M20Rik	chr6:114954398-114987894	14.0035	4.59987	-1.60612	3.50027	0.000464795	0.0102193	yes
ENSMUSG00000015474	ENSMUSG00000015474	Ppt2	chr17:34741206-34765455	14.8995	4.92719	-1.59643	3.16968	0.00152607	0.0247298	yes
ENSMUSG00000024833	ENSMUSG00000024833	Pola2	chr19:5940542-5964206	6.46086	2.14639	-1.58981	3.92825	8.56e-05	0.00277815	yes
ENSMUSG00000030929	ENSMUSG00000030929	Eri2	chr7:126904436-126992457	10.2878	3.41936	-1.58913	5.34433	9.08e-08	9.39e-06	yes
ENSMUSG00000038244	ENSMUSG00000038244	Mical2	chr7:119369369-119498708	17.2184	5.75179	-1.58187	3.43818	0.000585637	0.0121119	yes
ENSMUSG00000039166	ENSMUSG00000039166	Akap7	chr10:24888895-25027676	14.216	4.76786	-1.5761	4.489	7.16e-06	0.000397679	yes
ENSMUSG00000020027	ENSMUSG00000020027	Socs2	chr10:94847995-94879814	6.06367	2.03887	-1.57243	3.11034	0.00186869	0.0286665	yes
ENSMUSG00000010476	ENSMUSG00000010476	Ebf3	chr7:144385355-144506128	5.53333	1.86058	-1.57239	4.01144	6.03e-05	0.00214383	yes
ENSMUSG00000028832	ENSMUSG00000028832	Stmn1	chr4:134024234-134029758	105.011	35.3596	-1.57037	6.7851	1.16e-11	2.8e-09	yes
ENSMUSG00000049717	ENSMUSG00000049717	Lig4	chr8:9970019-9977686	5.07911	1.71227	-1.56866	3.47477	0.000511295	0.0109525	yes
ENSMUSG00000000278	ENSMUSG00000000278	Scpep1	chr11:88767241-88816779	26.2387	8.86355	-1.56574	5.44362	5.22e-08	5.95e-06	yes
ENSMUSG00000027168	ENSMUSG00000027168	Pax6	chr2:105376236-105744721	11.5776	3.9214	-1.56189	4.39461	1.11e-05	0.000569548	yes
ENSMUSG00000033902	ENSMUSG00000033902	Mapkbp1	chr2:119798434-119853189	5.9108	2.00585	-1.55914	3.40641	0.000658237	0.0132063	yes
ENSMUSG00000002205	ENSMUSG00000002205	Vrk3	chr7:51986850-52032885	10.8696	3.69908	-1.55506	3.69217	0.000222345	0.00582956	yes
ENSMUSG00000049336	ENSMUSG00000049336	Odz2	chr11:35820157-37049466	20.5075	6.98465	-1.55389	2.96111	0.00306528	0.0407592	yes
ENSMUSG00000032375	ENSMUSG00000032375	Aph1b	chr9:66623008-66643297	9.1996	3.13516	-1.55303	3.12233	0.00179424	0.027873	yes
ENSMUSG00000042834	ENSMUSG00000042834	D0H4S114	chr18:33596672-33623683	203.787	69.5565	-1.55081	4.14862	3.34e-05	0.00137727	yes
ENSMUSG00000066705	ENSMUSG00000066705	Fxyd6	chr9:45178267-45204241	53.6282	18.334	-1.54847	3.4545	0.00055132	0.0115821	yes
ENSMUSG00000026547	ENSMUSG00000026547	Tagln2	chr1:174430177-174437511	82.8104	28.3514	-1.54639	4.03337	5.5e-05	0.0020021	yes
ENSMUSG00000020680	ENSMUSG00000020680	Taf15	chr11:83286587-83320245	13.3524	4.5799	-1.54371	4.51173	6.43e-06	0.000360662	yes
ENSMUSG00000041482	ENSMUSG00000041482	Fam38b	chr18:63169866-63546837	1.94428	0.669919	-1.53718	3.40842	0.000653406	0.0131531	yes
ENSMUSG00000025545	ENSMUSG00000025545	Clybl	chr14:122580915-122801454	34.5469	11.9175	-1.53548	3.30596	0.000946507	0.0171822	yes
ENSMUSG00000024538	ENSMUSG00000024538	Ppic	chr18:53565994-53577661	25.6445	8.85744	-1.53369	2.9734	0.00294521	0.0396716	yes
ENSMUSG00000037784	ENSMUSG00000037784	Dzip1l	chr9:99529914-99569675	1.1126	0.384732	-1.532	3.10849	0.00188048	0.0287776	yes
ENSMUSG00000074578	ENSMUSG00000074578	1500012F01Rik	chr2:166861292-166891362	30.6082	10.6155	-1.52774	3.53817	0.000402909	0.00918176	yes
ENSMUSG00000056493	ENSMUSG00000056493	Foxk1	chr5:142877450-142937968	8.12434	2.82039	-1.52635	3.59084	0.000329611	0.00787805	yes
ENSMUSG00000026743	ENSMUSG00000026743	Mllt10	chr2:17975819-18314457	24.4133	8.48711	-1.52432	4.39709	1.1e-05	0.000564662	yes
ENSMUSG00000022419	ENSMUSG00000022419	Deptor	chr15:54931471-55090826	4.31222	1.50204	-1.5215	3.1071	0.00188931	0.028804	yes
ENSMUSG00000007039	ENSMUSG00000007039	Ddah2	chr17:35195979-35199040	53.6381	18.6912	-1.5209	4.14359	3.42e-05	0.00140146	yes
ENSMUSG00000029121	ENSMUSG00000029121	Crmp1	chr5:37633318-37728133	31.9509	11.164	-1.517	5.49011	4.02e-08	4.67e-06	yes
ENSMUSG00000085062	ENSMUSG00000085062	4933404O12Rik	chr5:137395015-137412982	2.33924	0.819307	-1.51356	2.94498	0.00322979	0.0423708	yes
ENSMUSG00000031328	ENSMUSG00000031328	Flna	chrX:71468799-71495159	12.0796	4.23414	-1.51243	3.62788	0.000285758	0.00710162	yes
ENSMUSG00000037664	ENSMUSG00000037664	Cdkn1c	chr7:150644254-150646955	23.6333	8.29026	-1.51133	3.12047	0.0018056	0.0279591	yes
ENSMUSG00000002028	ENSMUSG00000002028	Mll1	chr9:44611437-44689379	13.4093	4.70667	-1.51046	4.31481	1.6e-05	0.000773811	yes
ENSMUSG00000020681	ENSMUSG00000020681	Ace	chr11:105826921-105851278	9.78331	3.44638	-1.50524	2.95656	0.00311092	0.0411992	yes
ENSMUSG00000035835	ENSMUSG00000035835	BC005764	chr10:79314125-79345919	8.38467	2.95646	-1.50388	2.87408	0.00405201	0.0490711	yes
ENSMUSG00000039910	ENSMUSG00000039910	Cited2	chr10:17443033-17445479	18.2364	6.43553	-1.50269	3.20761	0.00133843	0.0223488	yes
ENSMUSG00000076431	ENSMUSG00000076431	Sox4	chr13:29034916-29045582	8.03626	2.84409	-1.49856	2.99819	0.00271587	0.0374031	yes
ENSMUSG00000028961	ENSMUSG00000028961	Pgd	chr4:148524099-148540880	33.7097	11.9753	-1.4931	3.25896	0.00111822	0.0194049	yes
ENSMUSG00000040699	ENSMUSG00000040699	Limd2	chr11:106017569-106022472	9.92659	3.52918	-1.49197	2.87064	0.00409648	0.0494114	yes
ENSMUSG00000038305	ENSMUSG00000038305	Spats2l	chr1:57831005-58005241	26.3134	9.38999	-1.4866	3.26681	0.00108767	0.019039	yes
ENSMUSG00000017386	ENSMUSG00000017386	Traf4	chr11:77972000-77979091	8.58906	3.07034	-1.4841	2.87479	0.00404295	0.0490334	yes
ENSMUSG00000053094	ENSMUSG00000053094	0610007L01Rik	chr5:130695613-130719635	31.5051	11.2708	-1.48299	3.62069	0.000293822	0.00725227	yes
ENSMUSG00000041920	ENSMUSG00000041920	Slc16a6	chr11:109287259-109434644	19.0258	6.81708	-1.48073	3.35662	0.000789012	0.0149909	yes
ENSMUSG00000032712	ENSMUSG00000032712	2810474O19Rik	chr6:149257935-149284180	14.5734	5.22355	-1.48023	3.88225	0.000103493	0.00321611	yes
ENSMUSG00000040055	ENSMUSG00000040055	Gjb6	chr14:57742139-57752448	27.8522	10.0332	-1.47301	3.58618	0.000335554	0.00800953	yes
ENSMUSG00000004561	ENSMUSG00000004561	Mettl17	chr14:52504516-52516420	9.7114	3.505	-1.47026	3.02896	0.00245394	0.0350339	yes
ENSMUSG00000051355	ENSMUSG00000051355	Commd1	chr11:22658596-22882382	69.4709	25.1022	-1.4686	3.49889	0.000467206	0.0102474	yes
ENSMUSG00000022656	ENSMUSG00000022656	Pvrl3	chr16:46387818-46498638	25.2808	9.15364	-1.46562	4.71554	2.41e-06	0.000154876	yes
ENSMUSG00000003949	ENSMUSG00000003949	Hlf	chr11:90197848-90252231	18.721	6.80136	-1.46076	3.5703	0.000356573	0.00840056	yes
ENSMUSG00000032059	ENSMUSG00000032059	Alg9	chr9:50570932-50651647	26.1662	9.5169	-1.45914	4.18481	2.85e-05	0.001218	yes
ENSMUSG00000008540	ENSMUSG00000008540	Mgst1	chr6:138088836-138105276	26.9461	9.81582	-1.4569	3.9425	8.06e-05	0.00263701	yes
ENSMUSG00000040612	ENSMUSG00000040612	Ildr2	chr1:168184269-168246954	17.4089	6.38893	-1.44618	4.46589	7.97e-06	0.000431229	yes
ENSMUSG00000022935	ENSMUSG00000022935	Grik1	chr16:87896440-88289947	5.24175	1.92556	-1.44477	3.94816	7.88e-05	0.00259312	yes
ENSMUSG00000007021	ENSMUSG00000007021	Syngr3	chr17:24822036-24826900	53.9022	19.8027	-1.44464	3.54755	0.00038883	0.00896239	yes
ENSMUSG00000061306	ENSMUSG00000061306	Slc38a10	chr11:119965273-120013655	18.205	6.68927	-1.44441	3.36063	0.000777641	0.0148927	yes
ENSMUSG00000032332	ENSMUSG00000032332	Col12a1	chr9:79446797-79566638	7.98022	2.93576	-1.4427	3.87328	0.000107379	0.00330848	yes
ENSMUSG00000068580	ENSMUSG00000068580	Zfyve19	chr2:118998235-119042785	30.0982	11.0771	-1.4421	3.12728	0.0017643	0.0275313	yes
ENSMUSG00000030844	ENSMUSG00000030844	Rgs10	chr7:135517134-135562272	39.996	14.7273	-1.44136	3.57766	0.00034669	0.00823196	yes
ENSMUSG00000031189	ENSMUSG00000031189	Aff2	chrX:66609770-67121212	34.296	12.6352	-1.4406	3.55835	0.000373198	0.00870171	yes
ENSMUSG00000014850	ENSMUSG00000014850	Msh3	chr13:92981835-93159008	15.2924	5.63645	-1.43996	3.22482	0.00126052	0.0212831	yes
ENSMUSG00000085607	ENSMUSG00000085607	Gm16854	chr6:18794219-18797360	27.3195	10.0737	-1.43933	3.24742	0.00116455	0.0200744	yes
ENSMUSG00000027469	ENSMUSG00000027469	Tpx2	chr2:152673699-152721057	4.6298	1.7083	-1.43838	3.48641	0.000489555	0.0105762	yes
ENSMUSG00000061232	ENSMUSG00000061232	H2-K1	chr17:34132961-34137278	24.2328	8.94655	-1.43756	3.97111	7.15e-05	0.0024225	yes
ENSMUSG00000001247	ENSMUSG00000001247	Lsr	chr7:31730270-31774739	4.50554	1.6678	-1.43375	3.43172	0.000599759	0.0122501	yes
ENSMUSG00000032440	ENSMUSG00000032440	Tgfbr2	chr9:115993414-116084383	4.48473	1.66157	-1.43247	3.66541	0.000246938	0.0063189	yes
ENSMUSG00000028693	ENSMUSG00000028693	Nasp	chr4:116273656-116300556	26.2392	9.75945	-1.42685	6.36166	2e-10	3.89e-08	yes
ENSMUSG00000036990	ENSMUSG00000036990	Otud4	chr8:82163516-82201654	22.0328	8.2219	-1.42211	3.08502	0.00203535	0.0302989	yes
ENSMUSG00000054555	ENSMUSG00000054555	Adam12	chr7:141074881-141423829	8.27066	3.08667	-1.42195	3.53989	0.000400295	0.00913516	yes
ENSMUSG00000001240	ENSMUSG00000001240	Ramp2	chr11:101107341-101120863	41.5101	15.5329	-1.41813	3.74413	0.000181022	0.00497682	yes
ENSMUSG00000029701	ENSMUSG00000029701	Rbm28	chr6:29073572-29115006	12.605	4.7217	-1.41662	3.00256	0.0026772	0.0370854	yes
ENSMUSG00000038861	ENSMUSG00000038861	Pi4kb	chr3:94778652-94819370	7.0275	2.64319	-1.41073	3.11379	0.00184698	0.0284297	yes
ENSMUSG00000002346	ENSMUSG00000002346	Slc25a42	chr8:72708238-72736204	5.80819	2.19239	-1.40559	3.13324	0.00172886	0.0271419	yes
ENSMUSG00000039621	ENSMUSG00000039621	Prex1	chr2:166391841-166539332	20.7902	7.85585	-1.40407	3.86619	0.000110548	0.00339456	yes
ENSMUSG00000015839	ENSMUSG00000015839	Nfe2l2	chr2:75513569-75542698	23.0325	8.72615	-1.40026	3.04934	0.00229347	0.0332672	yes
ENSMUSG00000050334	ENSMUSG00000050334	C130071C03Rik	chr13:83861159-83880913	8.94246	3.39049	-1.39918	4.77694	1.78e-06	0.000120317	yes
ENSMUSG00000068922	ENSMUSG00000068922	Msto1	chr3:88639152-88883295	10.5063	3.9904	-1.39665	3.40085	0.000671765	0.0134035	yes
ENSMUSG00000042797	ENSMUSG00000042797	Aqp11	chr7:104874888-104886757	7.45452	2.83262	-1.39598	3.1386	0.00169755	0.0267664	yes
ENSMUSG00000005150	ENSMUSG00000005150	Wdr83	chr8:87595655-87606238	31.1868	11.9287	-1.38651	3.01816	0.00254313	0.0359111	yes
ENSMUSG00000027001	ENSMUSG00000027001	Dusp19	chr2:80457201-80499063	23.5323	9.01945	-1.38353	3.61659	0.000298509	0.00733797	yes
ENSMUSG00000039323	ENSMUSG00000039323	Igfbp2	chr1:72871076-72899048	77.3051	29.6423	-1.38291	7.39803	1.38e-13	4.91e-11	yes
ENSMUSG00000045573	ENSMUSG00000045573	Penk	chr4:4060677-4115850	46.3851	17.796	-1.38211	3.21177	0.00131919	0.0220885	yes
ENSMUSG00000000753	ENSMUSG00000000753	Serpinf1	chr11:75223270-75236203	24.5334	9.43274	-1.379	4.0331	5.5e-05	0.0020021	yes
ENSMUSG00000021936	ENSMUSG00000021936	Mapk8	chr14:34191083-34260344	37.7796	14.5337	-1.37821	5.86395	4.52e-09	6.55e-07	yes
ENSMUSG00000040430	ENSMUSG00000040430	Pitpnc1	chr11:107069205-107332034	45.0643	17.3536	-1.37675	4.16814	3.07e-05	0.00129087	yes
ENSMUSG00000028496	ENSMUSG00000028496	Mllt3	chr4:87415828-87679268	28.7059	11.0723	-1.37439	4.70384	2.55e-06	0.000162298	yes
ENSMUSG00000041431	ENSMUSG00000041431	Ccnb1	chr13:101548604-101556525	4.62985	1.78607	-1.37418	3.38943	0.000700392	0.0137625	yes
ENSMUSG00000025646	ENSMUSG00000025646	Atrip	chr9:108960446-108976638	8.04333	3.11112	-1.37036	2.93693	0.00331481	0.0429574	yes
ENSMUSG00000022555	ENSMUSG00000022555	Dgat1	chr15:76332444-76342381	16.2875	6.31877	-1.36605	3.14963	0.00163478	0.0260029	yes
ENSMUSG00000015363	ENSMUSG00000015363	Trabd	chr15:88890155-88917507	7.33344	2.85093	-1.36305	2.9569	0.00310746	0.0411992	yes
ENSMUSG00000034656	ENSMUSG00000034656	Cacna1a	chr8:86912338-87164145	30.3723	11.8657	-1.35595	3.80502	0.000141795	0.0041568	yes
ENSMUSG00000005973	ENSMUSG00000005973	Rcn1	chr2:105226447-105239476	12.3169	4.8298	-1.35061	2.89511	0.00379027	0.0470331	yes
ENSMUSG00000038827	ENSMUSG00000038827	BC026590	chr4:56815216-56822473	10.4023	4.0978	-1.34398	3.42172	0.000622257	0.0126101	yes
ENSMUSG00000030782	ENSMUSG00000030782	Tgfb1i1	chr7:135390325-135398287	15.1235	5.96617	-1.34192	5.51517	3.48e-08	4.1e-06	yes
ENSMUSG00000006262	ENSMUSG00000006262	Mob1b	chr5:89149879-89191083	11.6395	4.60564	-1.33756	3.05673	0.00223768	0.0327728	yes
ENSMUSG00000014980	ENSMUSG00000014980	Tsen15	chr1:154217864-154233818	13.7417	5.43775	-1.33748	3.12396	0.00178435	0.0277724	yes
ENSMUSG00000047496	ENSMUSG00000047496	Rnf152	chr1:107173493-107258201	4.84009	1.92304	-1.33164	5.9461	2.75e-09	4.52e-07	yes
ENSMUSG00000024240	ENSMUSG00000024240	Epc1	chr18:6435948-6516106	28.1285	11.1839	-1.33061	3.46007	0.000540032	0.011403	yes
ENSMUSG00000029752	ENSMUSG00000029752	Asns	chr6:7625168-7643254	129.026	51.3413	-1.32947	4.50503	6.64e-06	0.000371077	yes
ENSMUSG00000023942	ENSMUSG00000023942	Slc29a1	chr17:45722148-45736555	15.7482	6.26673	-1.3294	3.83615	0.000124977	0.0037425	yes
ENSMUSG00000031004	ENSMUSG00000031004	Mki67	chr7:142881470-142908062	11.752	4.68086	-1.32806	2.89165	0.00383224	0.0474687	yes
ENSMUSG00000036256	ENSMUSG00000036256	Igfbp7	chr5:77739171-77837070	42.6283	17.0186	-1.3247	3.46384	0.000532523	0.0112576	yes
ENSMUSG00000032604	ENSMUSG00000032604	Qars	chr9:108410335-108418272	49.1383	19.6194	-1.32457	4.21296	2.52e-05	0.00111102	yes
ENSMUSG00000020432	ENSMUSG00000020432	Tcn2	chr11:3817194-3832162	10.2048	4.08671	-1.32023	3.27021	0.00107468	0.0189213	yes
ENSMUSG00000071337	ENSMUSG00000071337	Tia1	chr6:86354212-86383397	23.2489	9.33097	-1.31706	5.10904	3.24e-07	2.79e-05	yes
ENSMUSG00000033237	ENSMUSG00000033237	Arid2	chr15:96117948-96235894	10.1032	4.08609	-1.30601	3.26736	0.00108555	0.0190387	yes
ENSMUSG00000030272	ENSMUSG00000030272	Camk1	chr6:113276965-113293978	15.4629	6.27293	-1.3016	2.99937	0.00270535	0.0373573	yes
ENSMUSG00000031375	ENSMUSG00000031375	Bgn	chrX:70728940-70741272	50.707	20.6706	-1.29461	4.60876	4.05e-06	0.000241409	yes
ENSMUSG00000043510	ENSMUSG00000043510	Hscb	chr5:111258088-111268796	26.383	10.7688	-1.29276	3.72155	0.000198001	0.00531434	yes
ENSMUSG00000004567	ENSMUSG00000004567	Mcoln1	chr8:3500456-3515232	31.3392	12.8125	-1.29042	3.67157	0.000241063	0.00619729	yes
ENSMUSG00000010453	ENSMUSG00000010453	4632411B12Rik	chr1:36392574-36426026	10.4136	4.26352	-1.28835	3.34516	0.000822356	0.0155345	yes
ENSMUSG00000085939	ENSMUSG00000085939	Cd63-ps	chr18:50287854-50355923	26.5843	10.8938	-1.28707	3.17433	0.00150183	0.0244243	yes
ENSMUSG00000050621	ENSMUSG00000050621	Gm9846	chr9:114891514-114891858	534.501	219.13	-1.2864	3.33733	0.000845883	0.0158315	yes
ENSMUSG00000092065	ENSMUSG00000092065	Gm17241	chr15:99532606-99544426	382.628	157.015	-1.28504	3.14411	0.00166591	0.0263362	yes
ENSMUSG00000064215	ENSMUSG00000064215	Ifi27l1	chr12:104672420-104678449	78.9	32.4229	-1.28301	3.1042	0.00190798	0.028961	yes
ENSMUSG00000050875	ENSMUSG00000050875	A730017C20Rik	chr18:59221901-59236616	62.6092	25.7319	-1.28282	4.52362	6.08e-06	0.000345255	yes
ENSMUSG00000032251	ENSMUSG00000032251	Irak1bp1	chr9:82723412-82741295	8.82504	3.62762	-1.28258	3.07087	0.00213434	0.0314118	yes
ENSMUSG00000090733	ENSMUSG00000090733	Rps27	chr3:90016592-90017573	533.633	220.258	-1.27666	3.31326	0.000922167	0.0168247	yes
ENSMUSG00000022505	ENSMUSG00000022505	Emp2	chr16:10281841-10314061	23.0569	9.53891	-1.2733	3.11933	0.00181262	0.0280343	yes
ENSMUSG00000070858	ENSMUSG00000070858	Gm1673	chr5:34326085-34327662	74.0694	30.6947	-1.27089	7.41623	1.21e-13	4.46e-11	yes
ENSMUSG00000010554	ENSMUSG00000010554	Mettl16	chr11:74584331-74642027	7.44532	3.08614	-1.27053	2.9052	0.00367016	0.0460154	yes
ENSMUSG00000019889	ENSMUSG00000019889	Ptprk	chr10:27794625-28317203	9.22887	3.83309	-1.26765	4.04328	5.27e-05	0.00192526	yes
ENSMUSG00000058318	ENSMUSG00000058318	Phf21a	chr2:91883529-92204823	76.7536	31.8878	-1.26723	3.77876	0.000157609	0.00450378	yes
ENSMUSG00000029759	ENSMUSG00000029759	Pon3	chr6:5170851-5206286	10.3984	4.32762	-1.26472	3.01367	0.00258111	0.0363191	yes
ENSMUSG00000021994	ENSMUSG00000021994	Wnt5a	chr14:29317935-29340633	7.38218	3.08451	-1.25901	2.93078	0.00338113	0.0434439	yes
ENSMUSG00000049076	ENSMUSG00000049076	Acap2	chr16:31092498-31201324	15.496	6.48076	-1.25766	4.13107	3.61e-05	0.00145371	yes
ENSMUSG00000035941	ENSMUSG00000035941	Ibtk	chr9:85580962-85642830	3.19654	1.33804	-1.2564	2.94322	0.00324819	0.0424038	yes
ENSMUSG00000027737	ENSMUSG00000027737	Slc7a11	chr3:50168857-50247535	14.521	6.09067	-1.25347	3.50624	0.000454486	0.0100782	yes
ENSMUSG00000030042	ENSMUSG00000030042	Pole4	chr6:82568985-82655359	20.373	8.57743	-1.24804	3.15391	0.00161097	0.0257826	yes
ENSMUSG00000056763	ENSMUSG00000056763	Cspp1	chr1:10028298-10126849	5.94731	2.50742	-1.24603	2.94792	0.00319925	0.0420615	yes
ENSMUSG00000040331	ENSMUSG00000040331	Nsmce4a	chr7:137305964-140316037	16.038	6.7707	-1.24412	4.22844	2.35e-05	0.00105444	yes
ENSMUSG00000050379	ENSMUSG00000050379	2013-09-06	chrX:34450828-34531789	27.1492	11.4743	-1.2425	3.55451	0.000378683	0.00879563	yes
ENSMUSG00000029623	ENSMUSG00000029623	Pdap1	chr5:145875083-145901107	35.088	14.9347	-1.23231	2.8988	0.00374593	0.0465786	yes
ENSMUSG00000040356	ENSMUSG00000040356	Skiv2l	chr17:34973963-34987155	17.0613	7.28817	-1.2271	3.71085	0.000206561	0.00549525	yes
ENSMUSG00000025495	ENSMUSG00000025495	Ptdss2	chr7:148308280-148342920	24.0188	10.2621	-1.22684	3.23844	0.00120186	0.0205416	yes
ENSMUSG00000039089	ENSMUSG00000039089	L3mbtl3	chr10:25994273-26094991	3.62697	1.55858	-1.21853	2.89157	0.00383323	0.0474687	yes
ENSMUSG00000034708	ENSMUSG00000034708	Grn	chr11:102291628-102308996	26.4634	11.3725	-1.21845	4.19172	2.77e-05	0.00119138	yes
ENSMUSG00000035545	ENSMUSG00000035545	Leng8	chr7:4088640-4099775	76.7398	33.0398	-1.21577	3.75408	0.000173977	0.00484168	yes
ENSMUSG00000006494	ENSMUSG00000006494	Pdk1	chr2:71711280-71741915	9.66451	4.16137	-1.21564	3.34752	0.000815367	0.0154574	yes
ENSMUSG00000025453	ENSMUSG00000025453	Nnt	chr13:120124254-120197804	5.58502	2.40991	-1.21258	4.98605	6.16e-07	4.85e-05	yes
ENSMUSG00000040738	ENSMUSG00000040738	Ints8	chr4:11118497-11181405	16.4174	7.089	-1.21158	4.11422	3.88e-05	0.00153338	yes
ENSMUSG00000050071	ENSMUSG00000050071	Bex1	chrX:132748510-132760639	47.4836	20.5392	-1.20905	5.73271	9.88e-09	1.35e-06	yes
ENSMUSG00000021754	ENSMUSG00000021754	Map3k1	chr13:112536635-112599201	7.77371	3.36817	-1.20664	3.19565	0.00139518	0.0231159	yes
ENSMUSG00000027210	ENSMUSG00000027210	Meis2	chr2:115688799-115891575	35.0062	15.1679	-1.20659	5.34483	9.05e-08	9.39e-06	yes
ENSMUSG00000013787	ENSMUSG00000013787	Ehmt2	chr17:35035413-35050997	21.0263	9.23518	-1.18698	4.07824	4.54e-05	0.00171172	yes
ENSMUSG00000032194	ENSMUSG00000032194	Kank2	chr9:21571216-21602990	6.71622	2.95423	-1.18487	3.96228	7.42e-05	0.00249063	yes
ENSMUSG00000000579	ENSMUSG00000000579	Dynlt1c	chr17:6646958-6655064	27.593	12.1598	-1.18219	3.69019	0.000224085	0.00586668	yes
ENSMUSG00000038000	ENSMUSG00000038000	Acd	chr8:108210173-108224995	16.3944	7.22722	-1.18169	3.32775	0.000875502	0.0162515	yes
ENSMUSG00000013622	ENSMUSG00000013622	0610007C21Rik	chr5:31338408-31357006	119.007	52.5392	-1.17958	7.21417	5.43e-13	1.61e-10	yes
ENSMUSG00000040274	ENSMUSG00000040274	Cdk6	chr5:3343892-3523218	3.95654	1.75091	-1.17614	3.07492	0.0021056	0.0310563	yes
ENSMUSG00000044349	ENSMUSG00000044349	Snhg11	chr2:158201373-158211881	82.5807	36.5448	-1.17614	3.88086	0.000104089	0.00322354	yes
ENSMUSG00000030983	ENSMUSG00000030983	Bccip	chr7:140877925-141073215	29.4446	13.0453	-1.17447	3.59749	0.000321304	0.00776005	yes
ENSMUSG00000022462	ENSMUSG00000022462	Slc38a2	chr15:96517824-96530129	57.2346	25.4998	-1.1664	3.26474	0.00109565	0.0191232	yes
ENSMUSG00000033278	ENSMUSG00000033278	Ptprm	chr17:67016187-67703799	10.2897	4.58947	-1.16481	4.17965	2.92e-05	0.00124166	yes
ENSMUSG00000031285	ENSMUSG00000031285	Dcx	chrX:140290384-140367854	16.4952	7.3595	-1.16436	4.78505	1.71e-06	0.00011643	yes
ENSMUSG00000026918	ENSMUSG00000026918	Brd3	chr2:27301098-27363182	13.1822	5.90101	-1.15956	2.91657	0.00353908	0.0449003	yes
ENSMUSG00000059474	ENSMUSG00000059474	Mbtd1	chr11:93747165-93808299	12.5991	5.65304	-1.15623	3.08917	0.00200718	0.030053	yes
ENSMUSG00000018428	ENSMUSG00000018428	Akap1	chr11:88692105-88742709	6.76537	3.0394	-1.15438	2.88248	0.00394561	0.0483754	yes
ENSMUSG00000041650	ENSMUSG00000041650	Pcca	chr14:122933545-123383257	45.6075	20.5176	-1.15241	3.72715	0.00019366	0.00523661	yes
ENSMUSG00000039648	ENSMUSG00000039648	Ccbl1	chr2:30040643-30061367	8.33712	3.75903	-1.14919	3.26349	0.00110048	0.019189	yes
ENSMUSG00000028541	ENSMUSG00000028541	B4galt2	chr4:117507110-117556092	9.57115	4.32936	-1.14454	3.29847	0.000972147	0.017438	yes
ENSMUSG00000029130	ENSMUSG00000029130	Rnf32	chr5:29522531-29552064	10.1409	4.62068	-1.13401	3.11425	0.00184411	0.0284097	yes
ENSMUSG00000039220	ENSMUSG00000039220	Ppp1r10	chr17:36053378-36069226	19.1312	8.72097	-1.13337	3.1276	0.00176242	0.0275257	yes
ENSMUSG00000016559	ENSMUSG00000016559	H3f3b	chr11:115883225-115889276	70.3126	32.0564	-1.13317	4.11138	3.93e-05	0.00154899	yes
ENSMUSG00000047909	ENSMUSG00000047909	Ankrd16	chr2:11699502-11711952	13.8435	6.3167	-1.13196	3.01273	0.00258906	0.0363191	yes
ENSMUSG00000032116	ENSMUSG00000032116	Stt3a	chr9:36538859-36575264	58.6402	26.7932	-1.13002	3.24703	0.00116616	0.020083	yes
ENSMUSG00000003778	ENSMUSG00000003778	Brd8	chr18:34758268-34784255	16.915	7.74669	-1.12665	4.27328	1.93e-05	0.000887936	yes
ENSMUSG00000027715	ENSMUSG00000027715	Ccna2	chr3:36451527-36471072	10.7909	4.94229	-1.12656	3.34284	0.000829247	0.0156007	yes
ENSMUSG00000038860	ENSMUSG00000038860	Garnl3	chr2:32841885-32987174	17.1826	7.86977	-1.12656	3.17268	0.0015104	0.0245196	yes
ENSMUSG00000027977	ENSMUSG00000027977	Ndst3	chr3:123229083-123393770	6.16098	2.82196	-1.12646	3.39074	0.000697037	0.0137308	yes
ENSMUSG00000041775	ENSMUSG00000041775	Mapk1ip1	chr7:146027505-146074740	16.8939	7.74812	-1.12458	3.35922	0.000781641	0.014922	yes
ENSMUSG00000020831	ENSMUSG00000020831	0610010K14Rik	chr11:70048707-70053344	42.5047	19.508	-1.12356	4.00537	6.19e-05	0.00218255	yes
ENSMUSG00000067369	ENSMUSG00000067369	Trmt2b	chrX:130756877-130811523	13.1776	6.04841	-1.12346	3.73912	0.000184668	0.00503859	yes
ENSMUSG00000002031	ENSMUSG00000002031	Ift46	chr9:44575990-44600797	42.2179	19.4866	-1.11538	3.21519	0.00130357	0.0218876	yes
ENSMUSG00000002748	ENSMUSG00000002748	Baz1b	chr5:135663133-135721999	20.3502	9.42658	-1.11024	3.65498	0.000257207	0.0065355	yes
ENSMUSG00000032058	ENSMUSG00000032058	Ppp2r1b	chr9:50653405-50817178	17.3638	8.05041	-1.10895	2.90713	0.00364766	0.0458284	yes
ENSMUSG00000037286	ENSMUSG00000037286	Stag1	chr9:100498216-100858964	26.7599	12.5202	-1.09581	3.57188	0.000354434	0.00836104	yes
ENSMUSG00000024006	ENSMUSG00000024006	Stk38	chr17:29107829-29144890	23.6408	11.0682	-1.09486	3.18918	0.00142676	0.0234348	yes
ENSMUSG00000024789	ENSMUSG00000024789	Jak2	chr19:29326317-29387570	6.2772	2.93996	-1.09432	3.40463	0.000662536	0.0132632	yes
ENSMUSG00000002845	ENSMUSG00000002845	Tmem39a	chr16:38558810-38592275	26.9003	12.6561	-1.08778	3.05356	0.00226141	0.0330213	yes
ENSMUSG00000022433	ENSMUSG00000022433	Csnk1e	chr15:79248281-79274349	50.3436	23.6945	-1.08725	3.23415	0.00122005	0.0207351	yes
ENSMUSG00000031827	ENSMUSG00000031827	Cotl1	chr8:122333124-122364479	9.3763	4.42321	-1.08392	3.15096	0.00162732	0.0259526	yes
ENSMUSG00000054814	ENSMUSG00000054814	Usp46	chr5:74394486-74464455	32.5609	15.3697	-1.08305	2.95272	0.00314988	0.0415633	yes
ENSMUSG00000039768	ENSMUSG00000039768	Dnajc11	chr4:151307799-151356246	19.7496	9.32726	-1.0823	2.92812	0.00341018	0.0436899	yes
ENSMUSG00000053317	ENSMUSG00000053317	Sec61b	chr4:47487529-47496114	48.5014	22.9083	-1.08216	3.54992	0.000385347	0.00890476	yes
ENSMUSG00000040669	ENSMUSG00000040669	Phc1	chr6:122267748-122290579	29.8161	14.2308	-1.06707	4.20818	2.57e-05	0.00113205	yes
ENSMUSG00000046111	ENSMUSG00000046111	5830418K08Rik	chr9:15110657-15162232	9.26487	4.42734	-1.06533	3.28189	0.00103112	0.0182787	yes
ENSMUSG00000035585	ENSMUSG00000035585	Tsen34	chr7:3629391-3652625	15.1794	7.26028	-1.06401	3.37288	0.000743876	0.0144137	yes
ENSMUSG00000063229	ENSMUSG00000063229	Ldha	chr7:54096844-54110997	125.084	59.8324	-1.06389	2.87188	0.00408039	0.0493076	yes
ENSMUSG00000055320	ENSMUSG00000055320	Tead1	chr7:119756981-120050321	8.22869	3.94403	-1.06099	3.49989	0.000465442	0.0102211	yes
ENSMUSG00000035960	ENSMUSG00000035960	Apex1	chr14:51544642-51550531	33.6967	16.1659	-1.05965	3.00551	0.00265139	0.0368369	yes
ENSMUSG00000039735	ENSMUSG00000039735	Fnbp1l	chr3:122241636-122322585	24.8791	11.9637	-1.05627	3.15803	0.00158838	0.0254886	yes
ENSMUSG00000037971	ENSMUSG00000037971	1110032A03Rik	chr9:50570932-50651647	78.8602	37.9499	-1.0552	4.5922	4.39e-06	0.000258835	yes
ENSMUSG00000022216	ENSMUSG00000022216	Psme1	chr14:56196959-56204139	72.8389	35.0817	-1.05399	2.9693	0.00298482	0.0400266	yes
ENSMUSG00000031626	ENSMUSG00000031626	Sorbs2	chr8:46593147-46913259	34.4146	16.5862	-1.05303	4.23215	2.31e-05	0.00104575	yes
ENSMUSG00000037369	ENSMUSG00000037369	Kdm6a	chrX:17739700-17857062	8.68894	4.20569	-1.04684	4.84652	1.26e-06	9e-05	yes
ENSMUSG00000022360	ENSMUSG00000022360	Atad2	chr15:57925601-57966637	3.20284	1.55075	-1.04639	2.91893	0.0035124	0.0446556	yes
ENSMUSG00000035443	ENSMUSG00000035443	Thyn1	chr9:26807261-26837679	31.6353	15.3869	-1.03984	3.04336	0.00233949	0.0337188	yes
ENSMUSG00000071657	ENSMUSG00000071657	Bscl2	chr19:8911418-8923173	55.1014	26.8124	-1.03919	4.91337	8.95e-07	6.7e-05	yes
ENSMUSG00000029168	ENSMUSG00000029168	Dpysl5	chr5:31013936-31101748	30.6602	14.9524	-1.03599	3.15062	0.00162922	0.02596	yes
ENSMUSG00000059187	ENSMUSG00000059187	Fam19a1	chr6:96063147-96607192	4.6091	2.2659	-1.0244	2.94298	0.00325065	0.0424038	yes
ENSMUSG00000005881	ENSMUSG00000005881	Ergic3	chr2:155833780-155844015	138.965	68.3541	-1.02362	5.87242	4.29e-09	6.38e-07	yes
ENSMUSG00000006498	ENSMUSG00000006498	Ptbp1	chr10:79314125-79345919	35.1959	17.3171	-1.02321	3.77559	0.000159628	0.00455429	yes
ENSMUSG00000058542	ENSMUSG00000058542	Gm15590	chr17:6106436-6251128	121.166	59.7491	-1.02	4.1347	3.55e-05	0.00144054	yes
ENSMUSG00000040952	ENSMUSG00000040952	Rps19	chr7:25669389-25674825	122.277	60.4617	-1.01605	3.08256	0.00205228	0.0304515	yes
ENSMUSG00000009995	ENSMUSG00000009995	Taz	chrX:71518555-71535490	11.921	5.89764	-1.0153	2.91322	0.00357717	0.0451936	yes
ENSMUSG00000028234	ENSMUSG00000028234	Rps20	chr4:3758480-3762812	404.348	200.115	-1.01477	3.01859	0.00253951	0.0358879	yes
ENSMUSG00000090258	ENSMUSG00000090258	Churc1	chr12:77866524-78022399	61.4839	30.5371	-1.00965	2.88812	0.00387553	0.0477964	yes
ENSMUSG00000041353	ENSMUSG00000041353	Tmem29	chrX:146832315-146893697	24.341	12.1685	-1.00024	3.68274	0.000230742	0.00599482	yes
ENSMUSG00000050708	ENSMUSG00000050708	Ftl1	chr7:52713313-52715254	177.671	89.2154	-0.993843	3.03127	0.00243529	0.03485	yes
ENSMUSG00000027678	ENSMUSG00000027678	Ncoa3	chr2:165818135-165981163	4.9465	2.49511	-0.987307	3.08371	0.00204435	0.0303586	yes
ENSMUSG00000025232	ENSMUSG00000025232	Hexa	chr9:59387473-59412914	9.57935	4.84832	-0.982444	2.97664	0.00291425	0.0394011	yes
ENSMUSG00000037742	ENSMUSG00000037742	Eef1a1	chr9:78326255-78336958	707.875	358.51	-0.98148	7.95379	1.78e-15	8.7e-13	yes
ENSMUSG00000004056	ENSMUSG00000004056	Akt2	chr7:28376570-28425845	30.055	15.2561	-0.978222	2.89921	0.00374099	0.0465577	yes
ENSMUSG00000021377	ENSMUSG00000021377	Dek	chr13:47180143-47201589	50.1899	25.4779	-0.978151	3.48802	0.000486614	0.0105762	yes
ENSMUSG00000052192	ENSMUSG00000052192	Gm5963	chr16:35541230-35664818	108.629	55.3677	-0.97229	3.60956	0.000306713	0.00750909	yes
ENSMUSG00000040410	ENSMUSG00000040410	Fbxl4	chr4:22284689-22361238	6.99949	3.56839	-0.971977	5.00764	5.51e-07	4.44e-05	yes
ENSMUSG00000037300	ENSMUSG00000037300	Ttc13	chr8:127195234-127245883	8.3852	4.30349	-0.962339	2.86761	0.00413584	0.0497867	yes
ENSMUSG00000066151	ENSMUSG00000066151	Fkbp15	chr4:61961375-62021582	13.4527	6.92077	-0.958886	3.06507	0.0021762	0.0319758	yes
ENSMUSG00000029998	ENSMUSG00000029998	Pcyox1	chr6:86335999-86347144	39.0631	20.1589	-0.954389	2.92505	0.00344403	0.0439639	yes
ENSMUSG00000029231	ENSMUSG00000029231	Pdgfra	chr5:75548315-75594229	9.47548	4.89267	-0.953576	3.45845	0.000543298	0.0114586	yes
ENSMUSG00000038371	ENSMUSG00000038371	Sbf2	chr7:117451526-117758436	37.1295	19.1938	-0.951927	2.88143	0.00395881	0.0484607	yes
ENSMUSG00000061353	ENSMUSG00000061353	Cxcl12	chr6:117118552-117131385	14.2171	7.35455	-0.950921	3.28249	0.00102895	0.0182581	yes
ENSMUSG00000015120	ENSMUSG00000015120	Ube2i	chr17:25398860-25411567	57.8473	30.0619	-0.944316	3.73856	0.000185075	0.0050421	yes
ENSMUSG00000043716	ENSMUSG00000043716	Rpl7	chr1:16091375-16094743	207.927	108.576	-0.937364	4.08061	4.49e-05	0.00170601	yes
ENSMUSG00000023048	ENSMUSG00000023048	Prr13	chr15:102285956-102347495	32.476	16.969	-0.936472	3.20065	0.00137116	0.0228112	yes
ENSMUSG00000025995	ENSMUSG00000025995	Wdr75	chr1:45852010-45880464	18.3991	9.68702	-0.925511	3.39065	0.000697263	0.0137308	yes
ENSMUSG00000034160	ENSMUSG00000034160	Ogt	chrX:98835398-98879690	52.0586	27.5042	-0.920486	5.53636	3.09e-08	3.66e-06	yes
ENSMUSG00000030330	ENSMUSG00000030330	Ing4	chr6:124989777-125013285	19.0505	10.0651	-0.920467	2.87826	0.0039987	0.0486531	yes
ENSMUSG00000000223	ENSMUSG00000000223	Drp2	chrX:130939089-130991112	5.25493	2.79115	-0.912814	3.63133	0.000281964	0.00702293	yes
ENSMUSG00000055093	ENSMUSG00000055093	Gm8430	chr6:122397313-122436340	132.731	70.7719	-0.907255	5.68892	1.28e-08	1.7e-06	yes
ENSMUSG00000027006	ENSMUSG00000027006	Dnajc10	chr2:80155622-80194200	29.4124	15.7339	-0.902553	2.96465	0.00303024	0.0404858	yes
ENSMUSG00000034211	ENSMUSG00000034211	Mrps17	chr5:130221371-130224750	35.7557	19.1792	-0.898635	3.36205	0.000773673	0.0148481	yes
ENSMUSG00000028857	ENSMUSG00000028857	Tmem222	chr4:132821959-132833707	46.6046	25.0671	-0.894674	3.20132	0.00136801	0.0228006	yes
ENSMUSG00000029068	ENSMUSG00000029068	Ccnl2	chr4:155186597-155198652	18.6893	10.0757	-0.891333	3.40532	0.000660856	0.0132442	yes
ENSMUSG00000068396	ENSMUSG00000068396	Rpl34-ps1	chr6:71074582-71074994	78.2763	42.2007	-0.891309	3.16539	0.00154876	0.0250079	yes
ENSMUSG00000064068	ENSMUSG00000064068	Mtx1	chr3:89013002-89031010	36.6462	19.7616	-0.890966	2.87289	0.00406731	0.0492234	yes
ENSMUSG00000024855	ENSMUSG00000024855	Pacs1	chr19:5133687-5273119	19.6487	10.655	-0.882898	4.13219	3.59e-05	0.0014531	yes
ENSMUSG00000020932	ENSMUSG00000020932	Gfap	chr11:102699786-102962972	188.161	102.281	-0.879428	3.08495	0.00203589	0.0302989	yes
ENSMUSG00000093674	ENSMUSG00000093674	Rpl41	chr10:127985169-127986361	1131.32	615.26	-0.878739	3.49069	0.000481769	0.0105033	yes
ENSMUSG00000038332	ENSMUSG00000038332	Sesn1	chr10:41530379-41628230	10.1975	5.55135	-0.877301	2.98901	0.00279878	0.0382395	yes
ENSMUSG00000028948	ENSMUSG00000028948	Nol9	chr4:151413429-151435603	8.77812	4.79093	-0.873607	3.90246	9.52e-05	0.00303061	yes
ENSMUSG00000021910	ENSMUSG00000021910	Nisch	chr14:31983020-32030132	136.821	75.2037	-0.863413	4.77769	1.77e-06	0.000120317	yes
ENSMUSG00000040720	ENSMUSG00000040720	1110037F02Rik	chr4:11413104-11477831	6.98975	3.84677	-0.861593	2.91549	0.00355125	0.0449602	yes
ENSMUSG00000073888	ENSMUSG00000073888	Ccl27a	chr4:41647020-41721120	39.5551	21.7993	-0.859584	3.33661	0.000848082	0.0158439	yes
ENSMUSG00000032480	ENSMUSG00000032480	Dhx30	chr9:109986823-110022420	27.6262	15.2309	-0.859042	3.19324	0.00140685	0.0232722	yes
ENSMUSG00000053477	ENSMUSG00000053477	Tcf4	chr18:69503799-69847621	58.4609	32.276	-0.85701	3.56939	0.000357807	0.00841869	yes
ENSMUSG00000024621	ENSMUSG00000024621	Csf1r	chr18:61265225-61336704	16.8425	9.30628	-0.855829	3.16038	0.00157565	0.0253293	yes
ENSMUSG00000003810	ENSMUSG00000003810	Mast2	chr4:115979366-116136788	24.6469	13.6673	-0.850676	3.18059	0.00146975	0.0240537	yes
ENSMUSG00000035781	ENSMUSG00000035781	C030046I01Rik	chr10:79372797-79385018	61.6651	34.2238	-0.849452	2.98793	0.00280875	0.0383468	yes
ENSMUSG00000037426	ENSMUSG00000037426	Depdc5	chr5:33206349-33336882	11.0834	6.15708	-0.848086	3.18846	0.00143031	0.0234718	yes
ENSMUSG00000091803	ENSMUSG00000091803	Cox16	chr12:82459846-82658445	94.7843	52.7121	-0.846513	2.961	0.00306644	0.0407592	yes
ENSMUSG00000053080	ENSMUSG00000053080	2700081O15Rik	chr19:7492114-7557779	9.16821	5.10066	-0.845955	3.43442	0.00059382	0.0122253	yes
ENSMUSG00000058013	ENSMUSG00000058013	2013-09-11	chr5:93522482-93605473	19.1831	10.6762	-0.845437	3.88489	0.000102378	0.00318691	yes
ENSMUSG00000058571	ENSMUSG00000058571	Gpc6	chr14:117324518-118378751	12.0526	6.71775	-0.843292	3.34489	0.000823156	0.0155345	yes
ENSMUSG00000025647	ENSMUSG00000025647	Shisa5	chr9:108941078-108960238	26.526	14.8073	-0.841098	3.16558	0.00154774	0.0250079	yes
ENSMUSG00000038831	ENSMUSG00000038831	Ralgps1	chr2:32988940-33227006	13.3026	7.48399	-0.829834	2.94983	0.00317948	0.0418928	yes
ENSMUSG00000048058	ENSMUSG00000048058	Ldlrad3	chr2:101790359-102026542	8.43712	4.74938	-0.829012	3.10708	0.00188947	0.028804	yes
ENSMUSG00000070271	ENSMUSG00000070271	Gm13268	chr2:14525616-14909535	48.7858	27.4627	-0.828988	3.32	0.000900181	0.0165234	yes
ENSMUSG00000044433	ENSMUSG00000044433	Camsap3	chr8:3587449-3621316	5.03402	2.83491	-0.828408	3.74324	0.000181661	0.00498661	yes
ENSMUSG00000060419	ENSMUSG00000060419	Rps16-ps2	chr5:129602624-129710474	201.891	114.174	-0.822345	5.91897	3.24e-09	5.1e-07	yes
ENSMUSG00000002550	ENSMUSG00000002550	Uck1	chr2:32092109-32115679	7.78381	4.41963	-0.816551	2.93104	0.00337831	0.0434385	yes
ENSMUSG00000037646	ENSMUSG00000037646	Vps13b	chr15:35301300-35868001	12.9738	7.38788	-0.812373	3.5106	0.000447099	0.00993876	yes
ENSMUSG00000053644	ENSMUSG00000053644	Aldh7a1	chr18:56669340-56747366	11.7428	6.69449	-0.810729	2.99371	0.00275605	0.0377197	yes
ENSMUSG00000008682	ENSMUSG00000008682	Rpl10	chrX:71516150-71518474	114.873	65.6663	-0.806819	6.64611	3.01e-11	6.82e-09	yes
ENSMUSG00000032412	ENSMUSG00000032412	Atp1b3	chr9:96233098-96264766	60.2331	34.457	-0.805758	3.3216	0.000895034	0.016479	yes
ENSMUSG00000058135	ENSMUSG00000058135	Gstm1	chr3:107815172-107820891	34.1264	19.5397	-0.804483	3.12421	0.00178284	0.0277724	yes
ENSMUSG00000020790	ENSMUSG00000020790	Ankfy1	chr11:72503507-72585648	9.75536	5.59257	-0.802684	3.35665	0.000788918	0.0149909	yes
ENSMUSG00000037563	ENSMUSG00000037563	Rps16	chr7:29135670-29137715	233.28	134.528	-0.794161	4.64684	3.37e-06	0.000205604	yes
ENSMUSG00000067274	ENSMUSG00000067274	Rplp0	chr5:116009475-116013736	87.3917	50.4167	-0.793595	3.06582	0.00217077	0.031922	yes
ENSMUSG00000018567	ENSMUSG00000018567	Gabarap	chr11:69804644-69808453	163.729	94.9172	-0.786572	6.4238	1.33e-10	2.71e-08	yes
ENSMUSG00000034075	ENSMUSG00000034075	Zdhhc5	chr2:84511472-84555337	16.8064	9.75295	-0.785096	3.38552	0.000710447	0.0139298	yes
ENSMUSG00000022897	ENSMUSG00000022897	Dyrk1a	chr16:94791616-94917124	20.4319	11.8812	-0.782138	3.05146	0.00227729	0.0331653	yes
ENSMUSG00000039033	ENSMUSG00000039033	Tasp1	chr2:139659215-139892541	7.06165	4.14308	-0.769304	3.68203	0.000231388	0.00599482	yes
ENSMUSG00000024097	ENSMUSG00000024097	Srsf7	chr17:80599428-80606629	45.0457	26.4833	-0.766306	3.27077	0.00107253	0.0189019	yes
ENSMUSG00000019359	ENSMUSG00000019359	Gdpd2	chrX:97925211-97936268	7.84289	4.62036	-0.763381	3.05721	0.00223409	0.0327467	yes
ENSMUSG00000031154	ENSMUSG00000031154	Otud5	chrX:7418489-7453752	11.1054	6.54344	-0.763134	3.2788	0.00104249	0.0184622	yes
ENSMUSG00000059634	ENSMUSG00000059634	Gm11942	chr4:33051738-33052247	152.086	90.4299	-0.750018	3.04607	0.00231852	0.0334966	yes
ENSMUSG00000042712	ENSMUSG00000042712	Wbp5	chrX:132779617-132781678	27.4311	16.3505	-0.746477	3.93238	8.41e-05	0.00273572	yes
ENSMUSG00000003464	ENSMUSG00000003464	Pex19	chr1:174056885-174066624	49.09	29.3154	-0.743769	3.1723	0.00151235	0.0245294	yes
ENSMUSG00000059070	ENSMUSG00000059070	Rpl18	chr7:52960457-52976205	152.412	91.1736	-0.741288	4.3564	1.32e-05	0.000652706	yes
ENSMUSG00000021643	ENSMUSG00000021643	Serf1	chr13:100877951-100884526	21.3828	12.8151	-0.738601	3.89825	9.69e-05	0.00305736	yes
ENSMUSG00000032228	ENSMUSG00000032228	Tcf12	chr9:71692058-71959626	29.7787	17.9155	-0.733072	3.43736	0.000587421	0.0121349	yes
ENSMUSG00000009073	ENSMUSG00000009073	Nf2	chr11:4665847-4749539	22.1327	13.3521	-0.72911	3.90213	9.53e-05	0.00303061	yes
ENSMUSG00000063455	ENSMUSG00000063455	D630045J12Rik	chr6:37998482-38204009	10.0424	6.06209	-0.72821	3.00579	0.00264889	0.0368303	yes
ENSMUSG00000031320	ENSMUSG00000031320	Rps4x	chrX:99380279-99384733	245.753	148.758	-0.724245	3.76957	0.00016353	0.00465828	yes
ENSMUSG00000009418	ENSMUSG00000009418	Nav1	chr1:137331156-137496527	14.0297	8.5491	-0.714636	6.90039	5.19e-12	1.34e-09	yes
ENSMUSG00000030102	ENSMUSG00000030102	Itpr1	chr6:108163111-108501103	4.42585	2.6993	-0.713368	3.54614	0.000390922	0.00899915	yes
ENSMUSG00000053173	ENSMUSG00000053173	Rpl18-ps2	chr6:128263362-128263978	54.1401	33.0284	-0.712989	2.88017	0.00397456	0.0485647	yes
ENSMUSG00000083716	ENSMUSG00000083716	Gm13436	chr2:36663308-36663924	60.051	36.7218	-0.70955	3.23352	0.00122276	0.0207616	yes
ENSMUSG00000015937	ENSMUSG00000015937	H2afy	chr13:56174979-56237722	20.1111	12.3081	-0.708378	3.31225	0.000925498	0.0168633	yes
ENSMUSG00000067288	ENSMUSG00000067288	Rps28	chr17:33947464-33961507	169.432	104.076	-0.703064	3.4524	0.000555631	0.0116374	yes
ENSMUSG00000020372	ENSMUSG00000020372	Gnb2l1	chr11:48613833-48630855	293.901	181.022	-0.699165	3.30255	0.0009581	0.0173066	yes
ENSMUSG00000035051	ENSMUSG00000035051	Dhx57	chr17:80637643-80696813	12.0737	7.43939	-0.698614	4.28384	1.84e-05	0.000855531	yes
ENSMUSG00000020476	ENSMUSG00000020476	Dbnl	chr11:5688490-5700965	33.5867	20.7152	-0.697205	4.07599	4.58e-05	0.00172222	yes
ENSMUSG00000038780	ENSMUSG00000038780	Smurf1	chr5:145637363-145726716	9.27133	5.74455	-0.690584	4.23097	2.33e-05	0.00104865	yes
ENSMUSG00000022661	ENSMUSG00000022661	Cd200	chr16:45382247-45409166	86.2196	53.8892	-0.678019	3.24448	0.00117663	0.0202441	yes
ENSMUSG00000039530	ENSMUSG00000039530	Tusc3	chr8:40068898-40250466	22.4793	14.1257	-0.670275	3.6815	0.000231863	0.00599482	yes
ENSMUSG00000022678	ENSMUSG00000022678	Nde1	chr16:14163367-14193021	12.2633	7.71573	-0.668466	2.97231	0.00295573	0.0397638	yes
ENSMUSG00000001632	ENSMUSG00000001632	Brpf1	chr6:113257174-113276741	5.04091	3.18179	-0.663843	3.00974	0.00261473	0.0365517	yes
ENSMUSG00000028049	ENSMUSG00000028049	Scamp3	chr3:88981394-88986687	27.0622	17.1908	-0.65464	3.97653	6.99e-05	0.00240854	yes
ENSMUSG00000028266	ENSMUSG00000028266	Lmo4	chr3:143851493-143868184	75.0602	48.0976	-0.642083	6.16711	6.95e-10	1.25e-07	yes
ENSMUSG00000006333	ENSMUSG00000006333	Rps9	chr7:3655594-3658503	322.722	207.115	-0.639861	3.601	0.000317001	0.00771924	yes
ENSMUSG00000020935	ENSMUSG00000020935	Dcakd	chr11:102699786-102962972	59.7753	38.5734	-0.631943	3.79069	0.000150229	0.00433391	yes
ENSMUSG00000059999	ENSMUSG00000059999	Gm10072	chr1:66995103-66995529	118.325	76.3797	-0.631496	3.0023	0.00267952	0.0370854	yes
ENSMUSG00000000378	ENSMUSG00000000378	Ccm2	chr11:6446889-6496747	11.4064	7.36858	-0.63038	2.87172	0.00408243	0.0493076	yes
ENSMUSG00000001525	ENSMUSG00000001525	Tubb5	chr17:35970870-35975251	257.892	166.643	-0.630008	3.12905	0.0017537	0.0274131	yes
ENSMUSG00000043154	ENSMUSG00000043154	Ppp2r3a	chr9:101007321-101154162	16.6636	10.7736	-0.629209	2.89078	0.00384286	0.0475077	yes
ENSMUSG00000040374	ENSMUSG00000040374	Pxmp3	chr3:5560187-5576239	6.78263	4.41845	-0.618305	3.76581	0.000166011	0.00470453	yes
ENSMUSG00000038975	ENSMUSG00000038975	Rabggtb	chr3:153570252-153575930	39.8045	26.1264	-0.607423	2.92786	0.00341304	0.0436899	yes
ENSMUSG00000055850	ENSMUSG00000055850	Rnf181	chr6:72305440-72312715	36.5763	24.1152	-0.600966	3.76318	0.00016777	0.00472257	yes
ENSMUSG00000032422	ENSMUSG00000032422	Snx14	chr9:88271584-88377412	29.535	19.6114	-0.590732	3.13727	0.00170528	0.0268415	yes
ENSMUSG00000026883	ENSMUSG00000026883	Dab2ip	chr2:35410368-35586514	11.4264	7.59801	-0.588675	3.22648	0.00125321	0.0211993	yes
ENSMUSG00000003279	ENSMUSG00000003279	Dlgap1	chr17:70318412-71170753	18.1208	12.0877	-0.584106	3.20876	0.00133308	0.0222799	yes
ENSMUSG00000001289	ENSMUSG00000001289	Pfdn5	chr15:102156546-102168570	190.233	127.643	-0.575647	3.25261	0.00114352	0.0198061	yes
ENSMUSG00000003269	ENSMUSG00000003269	Cyth2	chr7:53062006-53069951	12.2115	8.19379	-0.575639	3.44424	0.000572657	0.0118981	yes
ENSMUSG00000052429	ENSMUSG00000052429	Prmt1	chr7:52231358-52241862	30.6745	20.7236	-0.565769	4.48792	7.19e-06	0.000398465	yes
ENSMUSG00000031858	ENSMUSG00000031858	Mau2	chr8:72540021-72566633	9.68271	6.54804	-0.564346	4.44016	8.99e-06	0.000478996	yes
ENSMUSG00000012848	ENSMUSG00000012848	Rps5	chr7:13507638-13512035	295.319	200.506	-0.55863	3.34153	0.00083319	0.0156586	yes
ENSMUSG00000060261	ENSMUSG00000060261	Gtf2i	chr5:134713703-134790630	44.4006	30.1463	-0.558597	3.84164	0.000122217	0.00367809	yes
ENSMUSG00000084416	ENSMUSG00000084416	Rpl10a-ps1	chr1:65040497-65041205	190.075	129.284	-0.55602	4.10251	4.09e-05	0.00160269	yes
ENSMUSG00000081051	ENSMUSG00000081051	Gm15427	chr1:97395141-97395805	221.159	151.519	-0.545588	3.37146	0.000747714	0.0144571	yes
ENSMUSG00000023952	ENSMUSG00000023952	Gtpbp2	chr17:46297980-46306319	10.1409	6.99857	-0.535057	3.00249	0.00267779	0.0370854	yes
ENSMUSG00000038324	ENSMUSG00000038324	Trpc4ap	chr2:155436947-155518120	39.3553	27.4823	-0.518055	3.10222	0.00192077	0.0290715	yes
ENSMUSG00000072692	ENSMUSG00000072692	Gm13826	chr5:115552930-115560277	296.94	207.39	-0.517823	3.03152	0.00243328	0.0348488	yes
ENSMUSG00000050711	ENSMUSG00000050711	Scg2	chr1:79431243-79436665	52.1346	36.6167	-0.509741	3.26494	0.00109488	0.0191232	yes
ENSMUSG00000029064	ENSMUSG00000029064	Gnb1	chr4:154865469-154933378	423.74	299.006	-0.503005	3.54916	0.000386467	0.00891926	yes
ENSMUSG00000052698	ENSMUSG00000052698	Tln2	chr9:67064893-67407510	9.48146	6.84022	-0.471065	4.01286	6e-05	0.00213939	yes
ENSMUSG00000021996	ENSMUSG00000021996	Esd	chr14:75132103-75150572	72.7362	52.6875	-0.465214	3.23762	0.00120533	0.020562	yes
ENSMUSG00000028691	ENSMUSG00000028691	Prdx1	chr4:116358148-116373427	205.558	149.283	-0.46149	4.37699	1.2e-05	0.000609369	yes
ENSMUSG00000018217	ENSMUSG00000018217	Pmp22	chr11:62942483-62973049	261.966	191.244	-0.453963	3.294	0.000987728	0.017665	yes
ENSMUSG00000027239	ENSMUSG00000027239	Mdk	chr2:91762345-91772454	36.9307	27.1835	-0.442089	5.15	2.6e-07	2.32e-05	yes
ENSMUSG00000054408	ENSMUSG00000054408	Spcs3	chr8:55605786-55615351	10.8024	8.06708	-0.421236	3.55076	0.000384115	0.00888763	yes
ENSMUSG00000067847	ENSMUSG00000067847	Romo1	chr2:155897580-155971533	176.201	135.542	-0.37848	2.87193	0.00407977	0.0493076	yes
ENSMUSG00000000441	ENSMUSG00000000441	Raf1	chr6:115551948-115626657	18.6425	14.4586	-0.366665	3.31119	0.000928995	0.0168982	yes
ENSMUSG00000024921	ENSMUSG00000024921	Smarca2	chr19:26679604-26898397	108.213	86.2893	-0.326622	2.96999	0.00297807	0.0399714	yes
ENSMUSG00000041380	ENSMUSG00000041380	Htr2c	chrX:143397055-143631820	9.98158	8.01357	-0.316824	2.90087	0.00372133	0.0464563	yes	992
ENSMUSG00000055204	ENSMUSG00000055204	Ankrd17	chr5:90656214-90795211	17.6576	20.7296	0.231407	-2.94184	0.00326273	0.0424038	yes	485
ENSMUSG00000057897	ENSMUSG00000057897	Camk2b	chr11:5869646-5966365	33.8737	39.9866	0.23935	-6.89242	5.49e-12	1.4e-09	yes
ENSMUSG00000071072	ENSMUSG00000071072	Ptges3	chr10:127496009-127566359	27.7411	34.8357	0.328542	-2.99292	0.00276323	0.0377822	yes
ENSMUSG00000063253	ENSMUSG00000063253	Scoc	chr8:85958391-85982290	35.8518	45.3884	0.340277	-4.63016	3.65e-06	0.000220507	yes
ENSMUSG00000027438	ENSMUSG00000027438	Napb	chr2:148519720-148558203	54.6968	69.302	0.341441	-2.95589	0.00311763	0.041258	yes
ENSMUSG00000000826	ENSMUSG00000000826	Dnajc5	chr2:181255189-181289838	43.8685	56.9274	0.375938	-3.07492	0.0021056	0.0310563	yes
ENSMUSG00000040712	ENSMUSG00000040712	Camta2	chr11:70482964-70501607	15.3583	20.1013	0.388271	-3.28951	0.00100361	0.017896	yes
ENSMUSG00000061981	ENSMUSG00000061981	Flot2	chr11:77851432-77873936	21.6987	28.4841	0.392547	-3.52188	0.000428506	0.00962863	yes
ENSMUSG00000014504	ENSMUSG00000014504	Srp19	chr18:34490500-34496253	54.5609	72.6158	0.412416	-2.94257	0.00325498	0.0424038	yes
ENSMUSG00000033389	ENSMUSG00000033389	Arhgap44	chr11:64792539-64976463	19.8591	27.4913	0.469172	-3.79547	0.000147367	0.00427163	yes
ENSMUSG00000040731	ENSMUSG00000040731	Eif4h	chr5:135095746-135115218	38.1735	52.9867	0.47306	-4.02018	5.82e-05	0.00209038	yes
ENSMUSG00000042359	ENSMUSG00000042359	Osbpl6	chr2:76244564-76438704	13.9598	19.5624	0.4868	-3.84522	0.000120442	0.00365158	yes
ENSMUSG00000026319	ENSMUSG00000026319	2310035C23Rik	chr1:107560437-107651708	9.38396	13.1839	0.49051	-2.91831	0.00351935	0.0446971	yes
ENSMUSG00000049047	ENSMUSG00000049047	Armcx3	chrX:131291133-131295994	25.7474	36.253	0.493673	-3.08378	0.00204391	0.0303586	yes
ENSMUSG00000029152	ENSMUSG00000029152	Ociad1	chr5:73684032-73705316	62.1965	88.892	0.515221	-2.94205	0.00326042	0.0424038	yes
ENSMUSG00000036466	ENSMUSG00000036466	Megf11	chr9:64233432-64557012	14.0725	20.1188	0.515659	-3.98465	6.76e-05	0.00233656	yes
ENSMUSG00000056602	ENSMUSG00000056602	Fry	chr5:150921241-151300327	12.0004	17.187	0.518237	-2.89067	0.00384425	0.0475077	yes
ENSMUSG00000068823	ENSMUSG00000068823	Csde1	chr3:102824468-102862112	56.4822	82.2231	0.541747	-7.04833	1.81e-12	5.05e-10	yes
ENSMUSG00000039601	ENSMUSG00000039601	Rcan2	chr17:43938799-44176465	38.1462	55.6656	0.545246	-3.26059	0.00111179	0.0193192	yes
ENSMUSG00000022139	ENSMUSG00000022139	Mbnl2	chr14:120674890-120830919	42.5777	62.2644	0.548309	-3.31368	0.000920783	0.0168164	yes
ENSMUSG00000018593	ENSMUSG00000018593	Sparc	chr11:55208001-55233582	436.341	644.721	0.563218	-3.19882	0.0013799	0.022902	yes
ENSMUSG00000018548	ENSMUSG00000018548	Trim37	chr11:86940578-87034185	54.6751	80.8661	0.564652	-3.5977	0.000321049	0.00776005	yes
ENSMUSG00000037855	ENSMUSG00000037855	Zfp365	chr10:67348850-67375410	15.347	22.7019	0.564857	-3.24976	0.00115502	0.0199481	yes
ENSMUSG00000027405	ENSMUSG00000027405	Nop56	chr2:130100165-130110283	83.7846	124.538	0.571826	-2.98756	0.00281211	0.0383638	yes
ENSMUSG00000059495	ENSMUSG00000059495	Arhgef12	chr9:42771924-42913801	12.717	19.0577	0.583616	-4.12359	3.73e-05	0.00148523	yes
ENSMUSG00000042182	ENSMUSG00000042182	Bend6	chr1:33908896-33964661	53.5346	80.9832	0.597153	-3.43951	0.000582766	0.0120662	yes
ENSMUSG00000032517	ENSMUSG00000032517	Mobp	chr9:120058859-120090602	434.539	662.197	0.607775	-2.87127	0.0040882	0.0493444	yes
ENSMUSG00000034341	ENSMUSG00000034341	Wbp2	chr11:115939886-115948309	52.0911	79.3822	0.60778	-5.04723	4.48e-07	3.73e-05	yes
ENSMUSG00000038679	ENSMUSG00000038679	Trps1	chr15:50486306-50721587	6.4458	9.83217	0.60915	-3.79872	0.000145445	0.00422958	yes
ENSMUSG00000019795	ENSMUSG00000019795	Pcmt1	chr10:7349170-7400934	67.4573	103.542	0.618164	-3.09765	0.00195059	0.0293755	yes
ENSMUSG00000011256	ENSMUSG00000011256	Adam19	chr11:45868003-45960845	37.4331	57.5219	0.619796	-3.67058	0.000242003	0.00621016	yes
ENSMUSG00000038072	ENSMUSG00000038072	Galnt11	chr5:24728665-24771736	6.4456	9.93238	0.623825	-2.89779	0.00375805	0.0466973	yes
ENSMUSG00000029291	ENSMUSG00000029291	Rufy3	chr5:88994064-89080415	74.8422	115.47	0.625594	-6.95745	3.47e-12	9.1e-10	yes
ENSMUSG00000053025	ENSMUSG00000053025	Sv2b	chr7:82259782-82476305	42.0597	65.0726	0.62961	-4.29277	1.76e-05	0.000830345	yes
ENSMUSG00000027993	ENSMUSG00000027993	Trim2	chr3:83964360-84109368	35.7157	55.3805	0.63282	-3.03518	0.00240394	0.0345105	yes
ENSMUSG00000091896	ENSMUSG00000091896	Ube2d2	chr18:35931212-35966826	26.0003	40.3477	0.63396	-4.1975	2.7e-05	0.00117534	yes
ENSMUSG00000052572	ENSMUSG00000052572	Dlg2	chr7:97650472-99595513	31.5937	49.0909	0.635818	-8.27404	2.22e-16	1.15e-13	yes
ENSMUSG00000051674	ENSMUSG00000051674	Dcun1d4	chr5:73872240-73952033	44.3314	69.0378	0.639057	-3.04397	0.00233479	0.0336778	yes
ENSMUSG00000031604	ENSMUSG00000031604	Sc4mol	chr8:67196935-67212589	58.4957	91.183	0.640434	-3.11833	0.00181881	0.0280437	yes
ENSMUSG00000022744	ENSMUSG00000022744	Cldn25	chr16:58728022-58734364	36.6376	57.144	0.641277	-2.87831	0.00399817	0.0486531	yes
ENSMUSG00000090213	ENSMUSG00000090213	Tmem189	chr2:167378813-167515918	26.8344	42.2036	0.653282	-3.49075	0.00048166	0.0105033	yes
ENSMUSG00000021820	ENSMUSG00000021820	Camk2g	chr14:21554096-21613310	38.9116	61.3495	0.656852	-3.87729	0.000105628	0.00326008	yes
ENSMUSG00000027273	ENSMUSG00000027273	Snap25	chr2:136539188-136608164	938.327	1486.47	0.663732	-2.96325	0.00304405	0.0406105	yes
ENSMUSG00000020664	ENSMUSG00000020664	Dld	chr12:32016428-32036302	44.1312	69.9171	0.663847	-5.61	2.02e-08	2.51e-06	yes
ENSMUSG00000022983	ENSMUSG00000022983	Scaf4	chr16:90229201-90284670	6.44512	10.2302	0.666551	-3.36592	0.000762902	0.0147037	yes
ENSMUSG00000035849	ENSMUSG00000035849	Krt222	chr11:99094074-99105399	23.502	37.4975	0.674009	-3.42942	0.000604882	0.0123269	yes
ENSMUSG00000030704	ENSMUSG00000030704	Rab6a	chr7:107694264-107789782	103.101	164.779	0.676469	-3.36706	0.000759728	0.0146581	yes
ENSMUSG00000040667	ENSMUSG00000040667	Nup88	chr11:70658264-70783475	27.3741	43.8581	0.680032	-2.8954	0.00378679	0.0470221	yes
ENSMUSG00000028524	ENSMUSG00000028524	Sgip1	chr4:102413901-102684570	35.7808	57.3627	0.680926	-3.38166	0.000720483	0.0140809	yes
ENSMUSG00000027130	ENSMUSG00000027130	Slc12a6	chr2:112105981-112254397	15.8712	25.4604	0.68184	-3.14469	0.00166264	0.0263074	yes
ENSMUSG00000053253	ENSMUSG00000053253	Ndfip2	chr14:105657927-105708515	22.1075	35.5582	0.685644	-4.47907	7.5e-06	0.000410333	yes
ENSMUSG00000035189	ENSMUSG00000035189	Ano4	chr10:88411739-88720535	7.61642	12.3455	0.6968	-3.42643	0.000611582	0.0124355	yes
ENSMUSG00000031425	ENSMUSG00000031425	Plp1	chrX:133357209-133374272	1348.47	2186.44	0.697254	-4.09642	4.2e-05	0.00163125	yes
ENSMUSG00000025277	ENSMUSG00000025277	Abhd6	chr14:8835415-8889069	10.9202	17.7161	0.698064	-2.96551	0.00302182	0.0404331	yes
ENSMUSG00000027363	ENSMUSG00000027363	Usp8	chr2:126533063-126609196	19.0957	30.9837	0.698259	-3.90926	9.26e-05	0.00295815	yes
ENSMUSG00000027624	ENSMUSG00000027624	Epb4.1l1	chr2:156246644-156368950	95.9446	155.729	0.69876	-3.82908	0.000128622	0.00383896	yes
ENSMUSG00000014592	ENSMUSG00000014592	Camta1	chr4:150433632-151235985	77.1423	125.258	0.699305	-3.92732	8.59e-05	0.00278322	yes
ENSMUSG00000001687	ENSMUSG00000001687	Ubl3	chr5:149316206-149364365	35.3419	57.5085	0.702395	-2.98043	0.00287845	0.0390336	yes
ENSMUSG00000062078	ENSMUSG00000062078	Qk	chr17:10399335-10512245	131.168	213.87	0.705318	-3.83538	0.000125371	0.00374809	yes
ENSMUSG00000037747	ENSMUSG00000037747	Phyhipl	chr10:69903415-70118713	84.6258	138.252	0.708127	-3.48705	0.000488386	0.0105762	yes
ENSMUSG00000034574	ENSMUSG00000034574	Daam1	chr12:72932064-73093354	8.93604	14.6277	0.710993	-4.7446	2.09e-06	0.000138124	yes
ENSMUSG00000026430	ENSMUSG00000026430	Rassf5	chr1:133049757-133141835	9.12515	14.9402	0.711282	-3.34314	0.00082836	0.0156002	yes
ENSMUSG00000025190	ENSMUSG00000025190	Got1	chr19:43574241-43599095	88.1942	145.311	0.72039	-3.34743	0.000815656	0.0154574	yes
ENSMUSG00000002222	ENSMUSG00000002222	Rmnd5a	chr6:71338627-71390631	7.95305	13.1493	0.725406	-2.92547	0.00343938	0.0439639	yes
ENSMUSG00000026179	ENSMUSG00000026179	Pnkd	chr1:74331503-74400268	77.68	129.616	0.738626	-5.27941	1.3e-07	1.28e-05	yes
ENSMUSG00000027457	ENSMUSG00000027457	Snph	chr2:151416284-151458329	11.6121	19.4437	0.743677	-4.05791	4.95e-05	0.00183817	yes
ENSMUSG00000033579	ENSMUSG00000033579	Fa2h	chr8:113869034-113917724	67.2779	112.902	0.746863	-2.99735	0.00272337	0.0374634	yes
ENSMUSG00000040797	ENSMUSG00000040797	Iqsec3	chr6:121322947-121423696	13.4935	22.711	0.751125	-4.45125	8.54e-06	0.000460323	yes
ENSMUSG00000033352	ENSMUSG00000033352	Map2k4	chr11:65501744-65601799	65.2098	109.902	0.753061	-2.96719	0.00300533	0.0402719	yes
ENSMUSG00000034354	ENSMUSG00000034354	Mtmr3	chr11:4380870-4494866	5.22168	8.80524	0.753847	-3.74412	0.00018103	0.00497682	yes
ENSMUSG00000026817	ENSMUSG00000026817	Ak1	chr2:32477277-32559657	10.3057	17.3956	0.755273	-3.23874	0.00120058	0.0205391	yes
ENSMUSG00000042298	ENSMUSG00000042298	Ttc19	chr11:62094974-62329795	18.8817	31.9397	0.758366	-3.43664	0.000588984	0.0121533	yes
ENSMUSG00000044708	ENSMUSG00000044708	Kcnj10	chr1:174271340-174304216	69.626	117.801	0.758655	-3.0128	0.00258851	0.0363191	yes
ENSMUSG00000039382	ENSMUSG00000039382	Wdr45	chrX:7291458-7305327	6.81919	11.547	0.759844	-2.88902	0.00386442	0.0476919	yes
ENSMUSG00000042429	ENSMUSG00000042429	Adora1	chr1:136090024-136132008	18.2278	30.9489	0.763746	-5.0561	4.28e-07	3.59e-05	yes
ENSMUSG00000038084	ENSMUSG00000038084	Opa1	chr16:29579419-29654970	25.0716	42.5689	0.763749	-4.32984	1.49e-05	0.000726707	yes
ENSMUSG00000024146	ENSMUSG00000024146	Cript	chr17:87424889-87435150	45.2456	77.3314	0.773276	-3.04136	0.00235511	0.033917	yes
ENSMUSG00000033400	ENSMUSG00000033400	Agl	chr3:116442916-116511084	9.59954	16.431	0.77538	-2.86782	0.00413306	0.0497863	yes
ENSMUSG00000042331	ENSMUSG00000042331	Specc1	chr11:61770280-62036515	17.6518	30.2936	0.779198	-5.10648	3.28e-07	2.8e-05	yes
ENSMUSG00000041439	ENSMUSG00000041439	Mfsd6	chr1:52713129-52784306	17.4198	29.9155	0.780166	-4.80978	1.51e-06	0.000106103	yes
ENSMUSG00000005034	ENSMUSG00000005034	Prkacb	chr3:146392542-146475924	65.7892	113.161	0.782455	-3.84505	0.00012053	0.00365158	yes
ENSMUSG00000021282	ENSMUSG00000021282	Eif5	chr12:112776311-112794270	36.5352	63.0003	0.786069	-6.83491	8.21e-12	2.01e-09	yes
ENSMUSG00000047879	ENSMUSG00000047879	Usp14	chr18:9958177-10045117	25.3358	43.7583	0.788381	-5.0245	5.05e-07	4.08e-05	yes
ENSMUSG00000029404	ENSMUSG00000029404	Arl6ip4	chr5:124566097-124568205	17.7011	30.7079	0.794769	-3.05178	0.00227486	0.0331566	yes
ENSMUSG00000021687	ENSMUSG00000021687	Scamp1	chr13:94971264-95055812	53.5445	92.9432	0.795611	-3.33245	0.000860838	0.0160451	yes
ENSMUSG00000030509	ENSMUSG00000030509	Asb7	chr7:73789450-73834482	3.54388	6.15558	0.796565	-3.67461	0.000238212	0.00613896	yes
ENSMUSG00000034187	ENSMUSG00000034187	Nsf	chr11:103683095-103815370	116.788	203.182	0.798879	-3.24035	0.00119384	0.0204743	yes
ENSMUSG00000031647	ENSMUSG00000031647	Mfap3l	chr8:63111623-63155526	20.8369	36.437	0.80626	-4.64857	3.34e-06	0.000204581	yes
ENSMUSG00000016664	ENSMUSG00000016664	Pacsin2	chr15:83206036-83295036	22.2753	38.965	0.806737	-4.0316	5.54e-05	0.00200623	yes
ENSMUSG00000041986	ENSMUSG00000041986	Elmod1	chr9:53759266-53823108	45.3669	79.5287	0.809836	-7.79998	6.22e-15	2.75e-12	yes
ENSMUSG00000041058	ENSMUSG00000041058	Wwp1	chr4:19502308-19636140	10.342	18.2179	0.816847	-3.251	0.00115	0.0198834	yes
ENSMUSG00000020640	ENSMUSG00000020640	Itsn2	chr12:4599813-4745225	8.36629	14.7622	0.819253	-4.48618	7.25e-06	0.000400509	yes
ENSMUSG00000039100	ENSMUSG00000039100	2013-03-06	chr15:31385653-31460792	30.5063	53.9109	0.82147	-3.59822	0.000320406	0.00776005	yes
ENSMUSG00000032504	ENSMUSG00000032504	Pdcd6ip	chr9:113560861-113617377	26.8985	47.843	0.830782	-3.27315	0.00106356	0.018762	yes
ENSMUSG00000031256	ENSMUSG00000031256	Cstf2	chrX:130593725-130756495	11.755	20.9574	0.83419	-4.30041	1.7e-05	0.000808536	yes
ENSMUSG00000006527	ENSMUSG00000006527	Sfmbt1	chr14:31528034-31635899	2.86892	5.11627	0.834584	-2.87954	0.00398251	0.0486037	yes
ENSMUSG00000028931	ENSMUSG00000028931	Kcnab2	chr4:151764850-151937292	33.042	59.0024	0.836472	-7.60672	2.82e-14	1.14e-11	yes
ENSMUSG00000086476	ENSMUSG00000086476	9530059O14Rik	chr9:122481614-122588714	7.22478	12.9098	0.837443	-3.02549	0.0024823	0.0353552	yes
ENSMUSG00000064138	ENSMUSG00000064138	Fam172a	chr13:77847950-78305499	4.38962	7.84547	0.837765	-3.70297	0.000213093	0.00563593	yes
ENSMUSG00000046178	ENSMUSG00000046178	Nxph1	chr6:8898430-9199032	16.572	29.6519	0.839372	-3.26049	0.00111221	0.0193192	yes
ENSMUSG00000050705	ENSMUSG00000050705	2310061I04Rik	chr17:36029621-36053334	24.4463	43.7927	0.841072	-2.977	0.00291087	0.0393848	yes
ENSMUSG00000022762	ENSMUSG00000022762	Ncam2	chr16:81200941-81624530	16.9958	30.4575	0.841621	-3.68778	0.000226218	0.00591398	yes
ENSMUSG00000006740	ENSMUSG00000006740	Kif5b	chr18:6200999-6242172	54.8255	98.5722	0.846333	-4.26788	1.97e-05	0.000907429	yes
ENSMUSG00000042156	ENSMUSG00000042156	Dzip1	chr14:119274741-119324609	16.3498	29.4724	0.850094	-4.4926	7.04e-06	0.000392215	yes
ENSMUSG00000028542	ENSMUSG00000028542	Slc6a9	chr4:117507110-117556092	33.1177	59.7427	0.85116	-2.98082	0.00287481	0.0390134	yes
ENSMUSG00000017740	ENSMUSG00000017740	Slc12a5	chr2:164786301-164825228	49.6785	89.8104	0.854262	-3.54512	0.000392428	0.00902236	yes
ENSMUSG00000030302	ENSMUSG00000030302	Atp2b2	chr6:113695662-114002102	50.7106	91.7056	0.854723	-4.07874	4.53e-05	0.00171172	yes
ENSMUSG00000017291	ENSMUSG00000017291	Taok1	chr11:77321600-77421317	12.4176	22.4834	0.856475	-4.35064	1.36e-05	0.000666452	yes
ENSMUSG00000046324	ENSMUSG00000046324	Ermp1	chr19:29682703-29722905	9.95588	18.142	0.865711	-3.39868	0.000677127	0.0134808	yes
ENSMUSG00000032470	ENSMUSG00000032470	Mras	chr9:99285840-99337300	29.4895	54.0894	0.875144	-3.1053	0.00190088	0.0289155	yes
ENSMUSG00000021376	ENSMUSG00000021376	Tpmt	chr13:47120538-47179982	8.791	16.1432	0.876827	-3.63984	0.00027281	0.0068361	yes
ENSMUSG00000061080	ENSMUSG00000061080	Lsamp	chr16:41532970-42181792	46.916	86.3011	0.879298	-3.10386	0.00191014	0.028961	yes
ENSMUSG00000033105	ENSMUSG00000033105	Lss	chr10:75994332-76024971	9.48604	17.5624	0.888611	-3.79505	0.000147617	0.00427163	yes
ENSMUSG00000090100	ENSMUSG00000090100	Ttbk2	chr2:120510591-120676340	19.3693	35.9064	0.890471	-3.52524	0.000423106	0.00954597	yes
ENSMUSG00000038172	ENSMUSG00000038172	Ttc39b	chr4:82866203-82970159	17.5489	32.5507	0.891308	-2.9361	0.00332369	0.043011	yes
ENSMUSG00000030643	ENSMUSG00000030643	Rab30	chr7:99890112-99985627	13.0028	24.1473	0.893043	-3.97372	7.08e-05	0.00241872	yes
ENSMUSG00000014426	ENSMUSG00000014426	Map3k4	chr17:12420488-12511614	1.97886	3.69229	0.899848	-3.11159	0.00186086	0.0285919	yes
ENSMUSG00000064329	ENSMUSG00000064329	Scn1a	chr2:66108837-66278897	60.7579	113.798	0.905327	-3.38128	0.000721493	0.0140854	yes
ENSMUSG00000000948	ENSMUSG00000000948	Snrpn	chr7:67127387-67285105	63.8826	119.821	0.907391	-3.07259	0.00212207	0.0312566	yes
ENSMUSG00000042523	ENSMUSG00000042523	Dnalc1	chr12:85455277-85489439	4.83419	9.08574	0.910331	-3.11311	0.00185128	0.0284716	yes
ENSMUSG00000025949	ENSMUSG00000025949	Pikfyve	chr1:65233323-65320586	3.75381	7.07161	0.913683	-4.68754	2.77e-06	0.000175157	yes
ENSMUSG00000038145	ENSMUSG00000038145	Snrk	chr9:122026400-122078820	27.7808	52.3448	0.91396	-3.65158	0.000260637	0.00659491	yes
ENSMUSG00000021244	ENSMUSG00000021244	Ylpm1	chr12:86337270-86411465	12.2914	23.2114	0.917182	-3.01548	0.00256574	0.0361458	yes
ENSMUSG00000041020	ENSMUSG00000041020	Mtap7d2	chrX:155852503-155936879	40.9706	77.7777	0.92477	-4.99954	5.75e-07	4.57e-05	yes
ENSMUSG00000030731	ENSMUSG00000030731	Syt3	chr7:51615412-51655557	21.9277	41.6555	0.925755	-3.19044	0.00142057	0.0233967	yes
ENSMUSG00000027254	ENSMUSG00000027254	Mtap1a	chr2:121115335-121181132	75.1857	142.85	0.925975	-6.09747	1.08e-09	1.88e-07	yes
ENSMUSG00000047694	ENSMUSG00000047694	Yipf6	chrX:96131654-96144356	13.8724	26.3648	0.926394	-2.94196	0.00326143	0.0424038	yes
ENSMUSG00000027893	ENSMUSG00000027893	Ahcyl1	chr3:107466035-107499478	83.6092	159.265	0.929699	-4.24881	2.15e-05	0.000980753	yes
ENSMUSG00000070565	ENSMUSG00000070565	Rasal2	chr1:159065313-159350366	16.0798	30.7157	0.933721	-3.45029	0.00055998	0.011715	yes
ENSMUSG00000026797	ENSMUSG00000026797	Stxbp1	chr2:32631305-32703688	51.8615	99.0957	0.934158	-2.96995	0.00297849	0.0399714	yes
ENSMUSG00000028300	ENSMUSG00000028300	3110043O21Rik	chr4:35138533-35209471	14.0666	26.952	0.938119	-3.08141	0.0020602	0.0305439	yes
ENSMUSG00000036339	ENSMUSG00000036339	6720456H20Rik	chr14:49065802-49134834	2.39259	4.58639	0.938784	-3.80405	0.000142352	0.00416638	yes
ENSMUSG00000025892	ENSMUSG00000025892	Gria4	chr9:4417898-4796234	27.297	52.3336	0.938994	-8.56063	0	0	yes
ENSMUSG00000028684	ENSMUSG00000028684	Urod	chr4:116662569-116667018	32.2159	61.7669	0.939061	-3.40197	0.000669018	0.0133781	yes
ENSMUSG00000032554	ENSMUSG00000032554	Trf	chr9:103090362-103132774	68.164	130.909	0.941483	-4.92123	8.6e-07	6.49e-05	yes
ENSMUSG00000031176	ENSMUSG00000031176	Dynlt3	chrX:9231392-9240129	94.531	181.734	0.942964	-3.09495	0.00196843	0.0295215	yes
ENSMUSG00000038695	ENSMUSG00000038695	Josd2	chr7:51723349-51727022	20.4135	39.3311	0.946147	-4.99965	5.74e-07	4.57e-05	yes
ENSMUSG00000059003	ENSMUSG00000059003	Grin2a	chr16:9577802-9995014	11.2521	21.7425	0.95033	-6.37885	1.78e-10	3.55e-08	yes
ENSMUSG00000036502	ENSMUSG00000036502	Fam70a	chrX:35542969-35605616	91.9903	177.869	0.951262	-4.40665	1.05e-05	0.000543427	yes
ENSMUSG00000028883	ENSMUSG00000028883	Sema3a	chr5:13125592-13602565	23.9988	46.4228	0.951873	-3.46593	0.0005284	0.0111834	yes
ENSMUSG00000030890	ENSMUSG00000030890	Ilk	chr7:112880720-112892875	63.6001	123.528	0.957737	-5.31537	1.06e-07	1.08e-05	yes
ENSMUSG00000040183	ENSMUSG00000040183	Ankrd6	chr4:32891009-33037816	8.29572	16.1446	0.960612	-3.45268	0.000555055	0.0116374	yes
ENSMUSG00000040242	ENSMUSG00000040242	Fgfr1op2	chr6:146498153-146547720	15.4823	30.1311	0.960633	-3.22018	0.00128109	0.0215302	yes
ENSMUSG00000025551	ENSMUSG00000025551	Fgf14	chr14:124377128-125076349	6.91371	13.4848	0.963806	-3.48017	0.000501087	0.0107689	yes
ENSMUSG00000026766	ENSMUSG00000026766	Mmadhc	chr2:50135400-50152321	26.9262	52.5366	0.964314	-2.98148	0.00286861	0.0389585	yes
ENSMUSG00000039478	ENSMUSG00000039478	Efha2	chr8:41364519-41471662	22.7591	44.4076	0.964361	-5.1404	2.74e-07	2.42e-05	yes
ENSMUSG00000021285	ENSMUSG00000021285	Ppp1r13b	chr12:113066667-113110826	7.30078	14.3009	0.969983	-4.23004	2.34e-05	0.00105037	yes
ENSMUSG00000009207	ENSMUSG00000009207	Lnp	chr2:74358347-74422601	10.1104	19.8281	0.971709	-4.08673	4.37e-05	0.00168998	yes
ENSMUSG00000029544	ENSMUSG00000029544	Cabp1	chr5:115618697-115644390	8.59229	16.8986	0.975792	-2.97996	0.00288285	0.0390641	yes
ENSMUSG00000030216	ENSMUSG00000030216	Wbp11	chr6:136762174-136776754	12.7514	25.1106	0.977637	-3.94756	7.9e-05	0.00259312	yes
ENSMUSG00000041329	ENSMUSG00000041329	Atp1b2	chr11:69413237-69419444	239.725	472.194	0.978001	-5.66456	1.47e-08	1.91e-06	yes
ENSMUSG00000062098	ENSMUSG00000062098	Btbd3	chr2:138082300-138415028	16.2429	32.0071	0.978581	-3.71173	0.000205851	0.00548442	yes
ENSMUSG00000031683	ENSMUSG00000031683	Lsm6	chr8:81328763-81345039	28.6767	56.564	0.980006	-3.95807	7.56e-05	0.00252095	yes
ENSMUSG00000036158	ENSMUSG00000036158	Prickle1	chr15:93329544-93426322	3.89136	7.68533	0.981834	-3.08527	0.0020337	0.0302989	yes
ENSMUSG00000021699	ENSMUSG00000021699	Pde4d	chr13:109240141-110743669	17.3993	34.5972	0.991628	-5.34031	9.28e-08	9.5e-06	yes
ENSMUSG00000021143	ENSMUSG00000021143	Pacs2	chr12:114252718-114312612	26.8828	53.4826	0.992387	-6.84203	7.81e-12	1.96e-09	yes
ENSMUSG00000030232	ENSMUSG00000030232	Aebp2	chr6:140570969-140626993	7.13786	14.2557	0.99798	-4.08067	4.49e-05	0.00170601	yes
ENSMUSG00000005575	ENSMUSG00000005575	Ube2m	chr7:13620586-13623622	20.5341	41.0946	1.00093	-4.67855	2.89e-06	0.000179425	yes
ENSMUSG00000061603	ENSMUSG00000061603	Akap6	chr12:53800369-54252002	20.7446	41.707	1.00755	-2.90102	0.00371956	0.0464563	yes
ENSMUSG00000044224	ENSMUSG00000044224	Dnajc21	chr15:10376510-10400271	13.8919	27.9755	1.00992	-4.8022	1.57e-06	0.000109349	yes
ENSMUSG00000017631	ENSMUSG00000017631	Abr	chr11:76230235-76435816	50.5376	102.008	1.01326	-4.08708	4.37e-05	0.00168998	yes
ENSMUSG00000054752	ENSMUSG00000054752	Fsd1l	chr4:53644342-53719881	8.24588	16.6666	1.01522	-2.86702	0.00414352	0.049813	yes
ENSMUSG00000038544	ENSMUSG00000038544	1110054O05Rik	chr4:59782508-59814461	8.02857	16.2731	1.01928	-2.86723	0.00414085	0.049813	yes
ENSMUSG00000036745	ENSMUSG00000036745	Ttll7	chr3:146515330-146646973	26.6362	54.0359	1.02053	-4.48115	7.42e-06	0.00040882	yes
ENSMUSG00000025733	ENSMUSG00000025733	Rhot2	chr17:25931515-26122741	11.4935	23.3214	1.02084	-3.29641	0.000979273	0.0175311	yes
ENSMUSG00000022674	ENSMUSG00000022674	Ube2v2	chr16:15552769-15594617	13.0388	26.4583	1.02091	-4.00796	6.12e-05	0.00216715	yes
ENSMUSG00000015357	ENSMUSG00000015357	Clpx	chr9:65142066-65178465	5.82433	11.8245	1.02162	-2.95879	0.00308845	0.0410216	yes
ENSMUSG00000028414	ENSMUSG00000028414	Fktn	chr4:53726869-53778657	10.1632	20.6624	1.02365	-3.74681	0.000179098	0.00494184	yes
ENSMUSG00000034201	ENSMUSG00000034201	Gas2l1	chr11:4954134-4965330	4.56871	9.35811	1.03443	-3.02329	0.00250046	0.0354744	yes
ENSMUSG00000030337	ENSMUSG00000030337	Vamp1	chr6:125165568-125194561	109.419	224.369	1.03601	-4.7589	1.95e-06	0.000129648	yes
ENSMUSG00000031093	ENSMUSG00000031093	Dock11	chrX:33428826-33616557	4.22266	8.65928	1.03609	-3.43292	0.000597125	0.0122326	yes
ENSMUSG00000020894	ENSMUSG00000020894	Vamp2	chr11:68901991-68905886	73.2417	150.49	1.03893	-3.11836	0.00181861	0.0280437	yes
ENSMUSG00000021245	ENSMUSG00000021245	Mlh3	chr12:86575478-86611541	2.78543	5.72631	1.03971	-3.44908	0.000562501	0.0117541	yes
ENSMUSG00000055567	ENSMUSG00000055567	Unc80	chr1:66514940-66746440	17.1708	35.318	1.04045	-3.89595	9.78e-05	0.00306626	yes
ENSMUSG00000022855	ENSMUSG00000022855	Senp2	chr16:22009556-22049342	8.25387	16.9834	1.04099	-4.21482	2.5e-05	0.00110459	yes
ENSMUSG00000045624	ENSMUSG00000045624	Esf1	chr2:139945618-139996300	13.3412	27.4667	1.04179	-2.87569	0.0040314	0.0489523	yes
ENSMUSG00000032854	ENSMUSG00000032854	Ugt8a	chr3:125568276-125641468	55.1404	113.655	1.04348	-2.89916	0.00374168	0.0465577	yes
ENSMUSG00000028670	ENSMUSG00000028670	Lypla2	chr4:135524138-135528541	8.66967	17.8876	1.04491	-3.75363	0.000174294	0.00484308	yes
ENSMUSG00000050587	ENSMUSG00000050587	Lrrc4c	chr2:96158325-97471823	22.83	47.2993	1.05089	-4.27502	1.91e-05	0.000883291	yes
ENSMUSG00000057914	ENSMUSG00000057914	Cacnb2	chr2:14525616-14909535	7.79222	16.1615	1.05246	-3.60195	0.000315839	0.00771167	yes
ENSMUSG00000021794	ENSMUSG00000021794	Glud1	chr14:35123912-35158330	177.428	368.602	1.05483	-6.04024	1.54e-09	2.66e-07	yes
ENSMUSG00000047976	ENSMUSG00000047976	Kcna1	chr6:126586480-126595819	37.4511	77.9674	1.05786	-2.97594	0.00292095	0.0394328	yes
ENSMUSG00000011877	ENSMUSG00000011877	Git1	chr11:77307063-77321288	15.348	32.0401	1.06183	-5.10764	3.26e-07	2.8e-05	yes
ENSMUSG00000022019	ENSMUSG00000022019	Tdrd3	chr14:87816389-87945315	11.112	23.3875	1.07362	-3.94659	7.93e-05	0.00259706	yes
ENSMUSG00000048047	ENSMUSG00000048047	Zbtb33	chrX:35542969-35605616	6.52719	13.7449	1.07436	-2.88594	0.00390242	0.0479973	yes
ENSMUSG00000039629	ENSMUSG00000039629	Fam40b	chr6:29867012-29909681	2.38048	5.01738	1.07568	-5.91978	3.22e-09	5.1e-07	yes
ENSMUSG00000090828	ENSMUSG00000090828	Sox2ot	chr3:34003359-34581541	27.1588	57.2787	1.07658	-5.80614	6.39e-09	9.05e-07	yes
ENSMUSG00000027827	ENSMUSG00000027827	Kcnab1	chr3:64913305-65182145	12.0572	25.4358	1.07697	-6.99566	2.64e-12	7.14e-10	yes
ENSMUSG00000005069	ENSMUSG00000005069	Pex5	chr6:124346833-124365085	2.81132	5.93579	1.07819	-2.8909	0.00384141	0.0475077	yes
ENSMUSG00000040537	ENSMUSG00000040537	Adam22	chr5:8072351-8368160	61.5185	130.461	1.08453	-6.36698	1.93e-10	3.8e-08	yes
ENSMUSG00000030878	ENSMUSG00000030878	Cdr2	chr7:128100549-128125826	9.12016	19.3916	1.0883	-5.11413	3.15e-07	2.75e-05	yes
ENSMUSG00000069072	ENSMUSG00000069072	Slc7a14	chr3:31101831-31215813	16.2865	34.6307	1.08837	-3.11918	0.00181356	0.0280343	yes
ENSMUSG00000052949	ENSMUSG00000052949	Rnf157	chr11:116197666-116274346	56.2962	119.805	1.08958	-4.28032	1.87e-05	0.000864714	yes
ENSMUSG00000034327	ENSMUSG00000034327	Kctd9	chr14:68333993-68360367	5.84616	12.4514	1.09075	-3.80029	0.000144528	0.00420967	yes
ENSMUSG00000024826	ENSMUSG00000024826	Dpf2	chr19:5896515-5913010	24.4728	52.1515	1.09153	-3.44594	0.000569082	0.0118643	yes
ENSMUSG00000022797	ENSMUSG00000022797	Tfrc	chr16:32609005-32632880	20.2319	43.2466	1.09596	-3.3827	0.000717776	0.014048	yes
ENSMUSG00000034825	ENSMUSG00000034825	Nrip3	chr7:116901568-116925539	6.71762	14.3618	1.09622	-5.386	7.2e-08	7.82e-06	yes
ENSMUSG00000022801	ENSMUSG00000022801	Lrch3	chr16:32914185-33127781	12.3088	26.3386	1.09749	-3.62196	0.000292381	0.00722656	yes
ENSMUSG00000027525	ENSMUSG00000027525	Phactr3	chr2:177853679-178073197	13.7854	29.7586	1.11017	-3.52163	0.000428896	0.00962863	yes
ENSMUSG00000043991	ENSMUSG00000043991	Pura	chr18:36440750-36461175	12.0926	26.1767	1.11416	-3.07663	0.00209352	0.0309619	yes
ENSMUSG00000021301	ENSMUSG00000021301	Hecw1	chr13:14318704-14615493	5.26102	11.4144	1.11745	-3.07999	0.00207006	0.030665	yes
ENSMUSG00000040724	ENSMUSG00000040724	Kcna2	chr3:106904484-106909797	35.8156	78.0334	1.1235	-3.07475	0.00210676	0.0310563	yes
ENSMUSG00000055322	ENSMUSG00000055322	Tns1	chr1:73956804-74171021	15.6555	34.2514	1.12949	-4.35478	1.33e-05	0.000655766	yes
ENSMUSG00000020634	ENSMUSG00000020634	Ubxn2a	chr12:4885837-4914511	20.4001	44.7208	1.13237	-5.36055	8.3e-08	8.79e-06	yes
ENSMUSG00000027965	ENSMUSG00000027965	Olfm3	chr3:114606995-114828640	9.19816	20.2088	1.13557	-3.50895	0.000449883	0.00998839	yes
ENSMUSG00000062785	ENSMUSG00000062785	Kcnc3	chr7:51846033-51860124	14.876	32.6989	1.13625	-3.41204	0.000644787	0.0130303	yes
ENSMUSG00000049313	ENSMUSG00000049313	Sorl1	chr9:41772802-41932380	20.2063	44.568	1.1412	-3.19111	0.00141729	0.023364	yes
ENSMUSG00000044221	ENSMUSG00000044221	Grsf1	chr5:89088472-89105196	26.6317	58.7821	1.14223	-4.33275	1.47e-05	0.000719095	yes
ENSMUSG00000036180	ENSMUSG00000036180	Gatad2a	chr8:72430967-72520278	3.65192	8.08547	1.14668	-3.98743	6.68e-05	0.00231379	yes
ENSMUSG00000040265	ENSMUSG00000040265	Dnm3	chr1:163872216-164410074	27.5195	61.3324	1.1562	-4.78639	1.7e-06	0.000116089	yes
ENSMUSG00000020288	ENSMUSG00000020288	Ahsa2	chr11:23206915-23399661	17.1133	38.1863	1.15794	-4.05137	5.09e-05	0.00187495	yes
ENSMUSG00000069135	ENSMUSG00000069135	Fgfr1op	chr17:8358365-8389669	8.5451	19.15	1.16418	-3.12163	0.0017985	0.027873	yes
ENSMUSG00000022112	ENSMUSG00000022112	Gpc5	chr14:115491436-116924401	6.21912	13.9441	1.16488	-3.73999	0.000184031	0.00503639	yes
ENSMUSG00000016552	ENSMUSG00000016552	Foxred2	chr15:77770951-77787152	3.02489	6.78425	1.16531	-3.48865	0.000485467	0.0105712	yes
ENSMUSG00000048078	ENSMUSG00000048078	Odz4	chr7:103319753-104095544	3.86581	8.68121	1.16713	-2.97223	0.00295644	0.0397638	yes
ENSMUSG00000032307	ENSMUSG00000032307	Ube2q2	chr9:54996660-55055336	5.0889	11.4955	1.17564	-2.92021	0.00349797	0.0445659	yes
ENSMUSG00000029246	ENSMUSG00000029246	Ppat	chr5:77342273-77396534	3.33654	7.5578	1.17961	-3.59127	0.00032907	0.00787805	yes
ENSMUSG00000023883	ENSMUSG00000023883	Phf10	chr17:15080188-15129820	14.8128	33.6032	1.18175	-2.94419	0.00323803	0.0424027	yes
ENSMUSG00000023945	ENSMUSG00000023945	Slc5a7	chr17:54412918-54438359	42.1357	95.9572	1.18735	-3.32117	0.000896398	0.0164874	yes
ENSMUSG00000076258	ENSMUSG00000076258	mmu-mir-689-2	chr16:11136684-11176486	6848.2	15639.5	1.1914	-3.20617	0.00134516	0.0224404	yes
ENSMUSG00000057778	ENSMUSG00000057778	Cyb5d2	chr11:72590733-72609644	2.24914	5.14464	1.1937	-3.22682	0.00125174	0.0211942	yes
ENSMUSG00000026618	ENSMUSG00000026618	Iars2	chr1:187028046-187153275	13.5952	31.1087	1.19422	-3.6998	0.000215771	0.00569842	yes
ENSMUSG00000027889	ENSMUSG00000027889	Ampd2	chr3:107876979-107890927	5.96733	13.6837	1.19731	-2.93403	0.00334587	0.0432362	yes
ENSMUSG00000076281	ENSMUSG00000076281	mmu-mir-2134-4	chr9:56048937-56265857	6820.62	15650.2	1.19821	-3.22172	0.00127426	0.0214352	yes
ENSMUSG00000006522	ENSMUSG00000006522	Itih3	chr14:31721758-31736946	6.04892	13.913	1.20168	-3.66137	0.000250871	0.00641049	yes
ENSMUSG00000044864	ENSMUSG00000044864	Ankrd50	chr3:38348182-38383766	9.449	21.7346	1.20176	-3.55999	0.000370863	0.00866958	yes
ENSMUSG00000020794	ENSMUSG00000020794	Ube2g1	chr11:72420784-72499983	12.6036	29.0807	1.20622	-3.6826	0.000230866	0.00599482	yes
ENSMUSG00000023951	ENSMUSG00000023951	Vegfa	chr17:46153941-46169326	10.6203	24.5293	1.20768	-3.97209	7.12e-05	0.0024225	yes
ENSMUSG00000034891	ENSMUSG00000034891	Sncb	chr13:54860220-54867956	25.8802	59.9469	1.21183	-3.09837	0.0019459	0.0293538	yes
ENSMUSG00000028274	ENSMUSG00000028274	Rngtt	chr4:33397285-33589589	5.98541	13.8962	1.21517	-3.08969	0.00200367	0.0300252	yes
ENSMUSG00000088609	ENSMUSG00000088609	mmu-mir-2134-4	chr13:9833714-9833771	3027.81	7033.68	1.21601	-2.87475	0.00404349	0.0490334	yes
ENSMUSG00000036585	ENSMUSG00000036585	Fgf1	chr18:38761187-39549079	71.5168	166.299	1.21742	-3.69631	0.000218755	0.00574375	yes
ENSMUSG00000087943	ENSMUSG00000087943	mmu-mir-2134-2	chr4:138894218-138894275	6730.01	15659.4	1.21835	-3.24018	0.00119453	0.0204743	yes
ENSMUSG00000078307	ENSMUSG00000078307	AI593442	chr9:52481148-52487534	23.358	54.47	1.22155	-3.38062	0.000723226	0.0141041	yes
ENSMUSG00000022698	ENSMUSG00000022698	Naa50	chr16:44139942-44163479	5.62553	13.1247	1.22223	-8.54004	0	0	yes
ENSMUSG00000032356	ENSMUSG00000032356	Rasgrf1	chr9:89804612-89921814	33.0689	77.194	1.22301	-3.46866	0.000523055	0.0111004	yes
ENSMUSG00000019295	ENSMUSG00000019295	Tmem129	chr5:33995864-34000626	3.98046	9.30549	1.22515	-2.94959	0.00318194	0.0418948	yes
ENSMUSG00000009292	ENSMUSG00000009292	Trpm2	chr10:77370466-77433308	4.37569	10.2708	1.23097	-2.91565	0.00354953	0.0449602	yes
ENSMUSG00000063235	ENSMUSG00000063235	Ptpmt1	chr2:90734790-90758415	14.4956	34.1314	1.23548	-3.12204	0.00179601	0.027873	yes
ENSMUSG00000017412	ENSMUSG00000017412	Cacnb4	chr2:52280531-52532350	7.93442	18.8751	1.25029	-3.47013	0.000520202	0.0110746	yes
ENSMUSG00000057554	ENSMUSG00000057554	Lgals8	chr13:12531681-12557211	28.9031	68.8635	1.25252	-4.90386	9.4e-07	7.01e-05	yes
ENSMUSG00000053684	ENSMUSG00000053684	BC048403	chr10:121176992-121189934	2.17395	5.18264	1.25337	-2.92333	0.00346311	0.0441528	yes
ENSMUSG00000019883	ENSMUSG00000019883	Echdc1	chr10:29032971-29082248	5.51038	13.1746	1.25754	-3.64081	0.000271782	0.0068361	yes
ENSMUSG00000026360	ENSMUSG00000026360	Rgs2	chr1:145846467-145851291	35.7393	85.6304	1.26061	-3.95029	7.81e-05	0.00258173	yes
ENSMUSG00000021365	ENSMUSG00000021365	Nedd9	chr13:41405284-41582689	2.10486	5.04707	1.26172	-3.62421	0.000289844	0.00718346	yes
ENSMUSG00000026670	ENSMUSG00000026670	Uap1	chr1:172072068-172105088	9.45465	22.7247	1.26516	-4.08256	4.45e-05	0.00170449	yes
ENSMUSG00000036916	ENSMUSG00000036916	Zfp280c	chrX:45894801-45947681	3.91083	9.45995	1.27436	-3.03084	0.00243877	0.0348722	yes
ENSMUSG00000048834	ENSMUSG00000048834	Vstm2a	chr11:16157726-16327313	13.0556	31.6786	1.27884	-3.81418	0.000136637	0.00405147	yes
ENSMUSG00000029486	ENSMUSG00000029486	Mrpl1	chr5:96638511-96695746	6.26239	15.2596	1.28493	-3.73422	0.000188297	0.00511451	yes
ENSMUSG00000020091	ENSMUSG00000020091	Eif4ebp2	chr10:60895244-60915417	15.4236	37.7081	1.28974	-3.82612	0.000130178	0.00387899	yes
ENSMUSG00000055817	ENSMUSG00000055817	Mta3	chr17:84105502-84220856	10.5705	25.8477	1.28999	-4.26645	1.99e-05	0.000910921	yes
ENSMUSG00000027957	ENSMUSG00000027957	Slc35a3	chr3:116334081-116415749	2.51438	6.15184	1.29081	-2.99891	0.00270949	0.0373576	yes
ENSMUSG00000055639	ENSMUSG00000055639	Dach1	chr14:98186065-98568984	1.13786	2.81757	1.30812	-5.05057	4.41e-07	3.68e-05	yes
ENSMUSG00000050192	ENSMUSG00000050192	Eif5a2	chr3:28680232-28701145	10.2096	25.3235	1.31055	-3.37631	0.000734659	0.0142656	yes
ENSMUSG00000025404	ENSMUSG00000025404	R3hdm2	chr10:126817382-126936440	32.8829	81.6618	1.31232	-4.75037	2.03e-06	0.000134749	yes
ENSMUSG00000029651	ENSMUSG00000029651	Mtus2	chr5:148768895-149127641	4.33133	10.8815	1.32899	-3.51519	0.000439444	0.00981965	yes
ENSMUSG00000029681	ENSMUSG00000029681	Bcl7b	chr5:135644152-135657725	4.47424	11.27	1.33277	-3.31205	0.000926148	0.0168633	yes
ENSMUSG00000051098	ENSMUSG00000051098	Mblac2	chr13:81850415-81892274	12.7706	32.3114	1.33922	-3.45431	0.00055171	0.0115821	yes
ENSMUSG00000007670	ENSMUSG00000007670	Khsrp	chr17:57160480-57170930	9.50708	24.1108	1.3426	-3.04939	0.00229303	0.0332672	yes
ENSMUSG00000042203	ENSMUSG00000042203	Tbc1d22b	chr17:29686732-29853957	4.1884	10.6475	1.34605	-3.33384	0.000856569	0.0159819	yes
ENSMUSG00000036949	ENSMUSG00000036949	Slc39a12	chr2:14309942-14416602	10.4226	26.6781	1.35593	-4.93504	8.01e-07	6.07e-05	yes
ENSMUSG00000043673	ENSMUSG00000043673	Kcns3	chr12:11097007-11157648	3.04719	7.80501	1.35692	-3.20069	0.00137097	0.0228112	yes
ENSMUSG00000034059	ENSMUSG00000034059	Ypel4	chr2:84574214-84578812	3.77964	9.72143	1.36292	-3.29213	0.000994332	0.0177481	yes
ENSMUSG00000029684	ENSMUSG00000029684	Wasl	chr6:24563804-24615009	10.494	27.0307	1.36503	-3.44393	0.000573332	0.0118981	yes
ENSMUSG00000028469	ENSMUSG00000028469	Npr2	chr4:43644296-43664116	5.8612	15.1869	1.37356	-3.43018	0.000603192	0.0123063	yes
ENSMUSG00000027651	ENSMUSG00000027651	Rprd1b	chr2:157854232-157972172	3.62736	9.42363	1.37736	-3.99972	6.34e-05	0.00221647	yes
ENSMUSG00000038174	ENSMUSG00000038174	Fam126b	chr1:58561991-58643167	15.9584	41.6306	1.38333	-3.36324	0.000770343	0.0148156	yes
ENSMUSG00000030329	ENSMUSG00000030329	C530028O21Rik	chr6:124946711-124953114	8.24608	21.5176	1.38373	-3.01579	0.00256314	0.0361372	yes
ENSMUSG00000021047	ENSMUSG00000021047	Nova1	chr12:47795503-47919762	13.0096	33.9763	1.38495	-3.59289	0.000327037	0.00785799	yes
ENSMUSG00000025189	ENSMUSG00000025189	Cnnm1	chr19:43514925-43571702	5.52315	14.4288	1.38539	-3.02271	0.00250524	0.0355144	yes
ENSMUSG00000021684	ENSMUSG00000021684	Pde8b	chr13:95794408-96020291	8.36906	21.8871	1.38694	-3.81134	0.000138214	0.00407157	yes
ENSMUSG00000053870	ENSMUSG00000053870	Fpgt	chr3:154747884-154756342	2.53044	6.64098	1.39201	-3.95421	7.68e-05	0.00255243	yes
ENSMUSG00000044968	ENSMUSG00000044968	Napepld	chr5:21168718-21207214	2.67499	7.03224	1.39445	-3.60113	0.00031684	0.00771924	yes
ENSMUSG00000010914	ENSMUSG00000010914	Pdhx	chr2:102861231-102913670	18.9119	49.9259	1.40049	-3.88548	0.000102126	0.00318454	yes
ENSMUSG00000082229	ENSMUSG00000082229	Nap1l2	chrX:100378309-100507121	15.2796	40.48	1.4056	-3.4341	0.000594515	0.0122257	yes
ENSMUSG00000021613	ENSMUSG00000021613	Hapln1	chr13:89680240-89751437	4.32572	11.4629	1.40596	-3.23419	0.00121987	0.0207351	yes
ENSMUSG00000056268	ENSMUSG00000056268	Dennd1b	chr1:140860012-141072620	2.30246	6.10593	1.40703	-3.34418	0.000825272	0.0155582	yes
ENSMUSG00000030879	ENSMUSG00000030879	Mrpl17	chr7:112901502-113012164	36.3323	96.4299	1.40823	-3.30984	0.00093349	0.0169629	yes
ENSMUSG00000037386	ENSMUSG00000037386	Rims2	chr15:39029877-39513486	7.73264	20.5295	1.40867	-5.66772	1.45e-08	1.89e-06	yes
ENSMUSG00000030770	ENSMUSG00000030770	Parva	chr7:119571018-119735206	14.0628	37.6539	1.42092	-3.83855	0.000123762	0.00371842	yes
ENSMUSG00000045210	ENSMUSG00000045210	Vcpip1	chr1:9708702-9782003	3.63745	9.78851	1.42816	-3.42827	0.000607438	0.0123651	yes
ENSMUSG00000038760	ENSMUSG00000038760	Trhr	chr15:44027680-44067458	6.92368	18.6864	1.43238	-3.44433	0.00057248	0.0118981	yes
ENSMUSG00000023961	ENSMUSG00000023961	Enpp4	chr17:44233256-44242758	2.71025	7.31509	1.43245	-7.39007	1.47e-13	5.11e-11	yes
ENSMUSG00000058070	ENSMUSG00000058070	Eml1	chr12:109609166-109940516	24.649	67.0476	1.44365	-3.9133	9.1e-05	0.00291933	yes
ENSMUSG00000071253	ENSMUSG00000071253	Slc25a16	chr10:62383380-62409246	4.85902	13.2212	1.44412	-3.04748	0.00230767	0.033393	yes
ENSMUSG00000069255	ENSMUSG00000069255	Dusp22	chr13:30751867-30803100	11.3575	30.9373	1.4457	-3.1857	0.00144405	0.0236758	yes
ENSMUSG00000062949	ENSMUSG00000062949	Atp11c	chrX:57476466-58061168	5.79983	15.9264	1.45734	-4.3909	1.13e-05	0.000577708	yes
ENSMUSG00000042826	ENSMUSG00000042826	Fgf11	chr11:69609569-69615359	22.7809	62.8486	1.46405	-7.80048	6.22e-15	2.75e-12	yes
ENSMUSG00000021408	ENSMUSG00000021408	Ripk1	chr13:34009786-34129016	1.62737	4.49813	1.46678	-3.28697	0.0010127	0.0180405	yes
ENSMUSG00000040452	ENSMUSG00000040452	Cdh12	chr15:21041206-21519288	3.04614	8.45295	1.47247	-3.13982	0.00169053	0.0266788	yes
ENSMUSG00000030554	ENSMUSG00000030554	Synm	chr7:74875046-74904628	2.50808	6.96337	1.4732	-4.80564	1.54e-06	0.000107902	yes
ENSMUSG00000034551	ENSMUSG00000034551	Hdx	chrX:108683539-108810688	0.717386	1.99373	1.47465	-2.93435	0.00334244	0.0432227	yes
ENSMUSG00000046532	ENSMUSG00000046532	Ar	chrX:95345059-95518554	1.83043	5.091	1.47576	-2.94233	0.00325756	0.0424038	yes
ENSMUSG00000031610	ENSMUSG00000031610	Scrg1	chr8:59934719-59956382	45.421	126.704	1.48004	-3.21026	0.00132613	0.0221842	yes
ENSMUSG00000020396	ENSMUSG00000020396	Nefh	chr11:4838756-4848067	196.806	550.053	1.48279	-3.96859	7.23e-05	0.00244373	yes
ENSMUSG00000051379	ENSMUSG00000051379	Flrt3	chr2:140221044-142218702	4.71916	13.2214	1.48627	-4.72468	2.3e-06	0.000149664	yes
ENSMUSG00000071573	ENSMUSG00000071573	Rnls	chr19:33212236-33466785	1.28463	3.60064	1.48691	-3.10601	0.00189633	0.0288704	yes
ENSMUSG00000050668	ENSMUSG00000050668	Ccdc75	chr17:79234855-79247639	6.07956	17.1403	1.49535	-3.55877	0.000372596	0.00869887	yes
ENSMUSG00000053297	ENSMUSG00000053297	AI854703	chr6:48576762-48583688	5.41007	15.3249	1.50216	-3.35649	0.000789386	0.0149909	yes
ENSMUSG00000031327	ENSMUSG00000031327	Chic1	chrX:100551814-100591431	6.93018	19.6328	1.5023	-3.85817	0.000114238	0.00349014	yes
ENSMUSG00000008226	ENSMUSG00000008226	Scrn3	chr2:73109981-73175875	12.5049	35.5778	1.50848	-3.57911	0.000344768	0.00819707	yes
ENSMUSG00000045671	ENSMUSG00000045671	Spred2	chr11:19824377-19924029	10.9608	31.1992	1.50915	-4.01386	5.97e-05	0.00213447	yes
ENSMUSG00000039145	ENSMUSG00000039145	Camk1d	chr2:5214502-5635561	14.4497	41.2973	1.51501	-4.12171	3.76e-05	0.00149089	yes
ENSMUSG00000074968	ENSMUSG00000074968	Ano3	chr2:110495357-110791080	2.18784	6.26553	1.51793	-4.47599	7.61e-06	0.000413794	yes
ENSMUSG00000031543	ENSMUSG00000031543	Ank1	chr8:24085315-24260969	14.3431	41.2571	1.52429	-3.31499	0.000916464	0.0168043	yes
ENSMUSG00000021364	ENSMUSG00000021364	Elovl2	chr13:41277863-41315774	6.93395	20.0396	1.53111	-8.73984	0	0	yes
ENSMUSG00000060371	ENSMUSG00000060371	Caln1	chr5:130845345-131316515	6.94716	20.0793	1.53121	-4.0213	5.79e-05	0.00208461	yes
ENSMUSG00000039954	ENSMUSG00000039954	Stk32a	chr18:43367350-43477135	4.7714	13.9622	1.54905	-5.17757	2.25e-07	2.08e-05	yes
ENSMUSG00000062376	ENSMUSG00000062376	2010012O05Rik	chr19:46764395-46777872	6.49379	19.1049	1.55681	-2.99548	0.00274016	0.0376341	yes
ENSMUSG00000005089	ENSMUSG00000005089	Slc1a2	chr2:102498815-102630941	104.932	310.144	1.56348	-7.58839	3.24e-14	1.28e-11	yes
ENSMUSG00000028024	ENSMUSG00000028024	Enpep	chr3:128972092-129035638	2.06273	6.111	1.56685	-2.96496	0.00302718	0.0404748	yes
ENSMUSG00000026200	ENSMUSG00000026200	Glb1l	chr1:75188708-75207353	3.59386	10.8311	1.59158	-2.93831	0.00330011	0.0427974	yes
ENSMUSG00000073856	ENSMUSG00000073856	Iqck	chr7:125883739-126138725	4.13566	12.4981	1.59551	-3.09533	0.00196591	0.0295082	yes
ENSMUSG00000039697	ENSMUSG00000039697	Ncoa7	chr10:30356341-30522913	4.7985	14.5243	1.59782	-3.55522	0.00037767	0.00878337	yes
ENSMUSG00000048142	ENSMUSG00000048142	Nat8l	chr5:34338632-34348565	12.7182	38.6966	1.60531	-4.09167	4.28e-05	0.00166145	yes
ENSMUSG00000050103	ENSMUSG00000050103	Agmo	chr12:37968225-38308789	1.31794	4.01923	1.60864	-3.0273	0.00246745	0.0351991	yes
ENSMUSG00000021470	ENSMUSG00000021470	0610007P08Rik	chr13:63916547-64001610	8.98863	27.4754	1.61197	-4.36165	1.29e-05	0.000640485	yes
ENSMUSG00000020721	ENSMUSG00000020721	Helz	chr11:107393070-107555140	3.95345	12.1108	1.61511	-3.39517	0.000685867	0.0135802	yes
ENSMUSG00000056900	ENSMUSG00000056900	Usp13	chr3:32716467-32836993	3.46867	10.6276	1.61536	-3.32598	0.000881079	0.0163216	yes
ENSMUSG00000022132	ENSMUSG00000022132	Cldn10	chr14:119187092-119274711	13.6674	42.1893	1.62614	-3.59933	0.00031904	0.00775845	yes
ENSMUSG00000020827	ENSMUSG00000020827	Mink1	chr11:70376382-70427985	5.76467	18.0889	1.64979	-3.76861	0.000164157	0.0046615	yes
ENSMUSG00000027195	ENSMUSG00000027195	Hsd17b12	chr2:93872845-93998121	8.26741	26.1463	1.6611	-3.99153	6.56e-05	0.00228286	yes
ENSMUSG00000025909	ENSMUSG00000025909	Sntg1	chr1:8351555-9289959	6.84833	21.6681	1.66175	-5.63209	1.78e-08	2.24e-06	yes
ENSMUSG00000025964	ENSMUSG00000025964	Adam23	chr1:63492464-63643089	42.3857	134.768	1.66883	-10.8173	0	0	yes
ENSMUSG00000067028	ENSMUSG00000067028	Cntnap5b	chr1:101669341-102382519	1.78994	5.69793	1.67053	-2.88375	0.00392965	0.0482615	yes
ENSMUSG00000070733	ENSMUSG00000070733	Fryl	chr5:73411560-73647857	15.4406	49.3393	1.67601	-5.43104	5.6e-08	6.33e-06	yes
ENSMUSG00000089855	ENSMUSG00000089855	Gm15662	chr10:104624718-105020930	6073.66	19412.4	1.67634	-4.57458	4.77e-06	0.000278773	yes
ENSMUSG00000028532	ENSMUSG00000028532	Cachd1	chr4:100449279-100701825	3.11906	10.0223	1.68402	-3.31372	0.000920633	0.0168164	yes
ENSMUSG00000031889	ENSMUSG00000031889	D230025D16Rik	chr8:107749044-107779053	7.21845	23.3298	1.69241	-5.0331	4.83e-07	3.94e-05	yes
ENSMUSG00000018470	ENSMUSG00000018470	Kcnab3	chr11:69139759-69146544	4.15288	13.5185	1.70275	-2.91235	0.00358723	0.0452261	yes
ENSMUSG00000026158	ENSMUSG00000026158	Ogfrl1	chr1:23373262-23390014	6.83192	22.2617	1.7042	-3.99943	6.35e-05	0.00221647	yes
ENSMUSG00000008976	ENSMUSG00000008976	Gabpa	chr16:84828110-84864024	11.9807	39.0625	1.70508	-4.07963	4.51e-05	0.00170963	yes
ENSMUSG00000032702	ENSMUSG00000032702	Kank1	chr19:25311464-25508987	7.78739	25.5005	1.71131	-4.17514	2.98e-05	0.00126059	yes
ENSMUSG00000083696	ENSMUSG00000083696	Gm12563	chr3:37206670-37478018	13737.9	45040	1.71304	-4.65227	3.28e-06	0.000201623	yes
ENSMUSG00000026792	ENSMUSG00000026792	Lrsam1	chr2:32731633-32820016	9.23942	30.3115	1.71399	-5.4731	4.42e-08	5.07e-06	yes
ENSMUSG00000055963	ENSMUSG00000055963	Gm11818	chr4:12833984-12908618	2.19011	7.22034	1.72106	-2.91072	0.00360598	0.0453992	yes
ENSMUSG00000041718	ENSMUSG00000041718	Alg13	chrX:140752354-140808993	4.78326	15.9343	1.73607	-3.55223	0.000381988	0.00884971	yes
ENSMUSG00000052372	ENSMUSG00000052372	Il1rapl1	chrX:83986208-85360984	2.65554	9.03171	1.76599	-3.53722	0.000404361	0.00920328	yes
ENSMUSG00000060771	ENSMUSG00000060771	Tsga10	chr1:37811416-37922143	1.93924	6.60733	1.76858	-4.22065	2.44e-05	0.00107903	yes
ENSMUSG00000021596	ENSMUSG00000021596	Mctp1	chr13:76521765-77171071	3.17867	10.8618	1.77276	-8.49473	0	0	yes
ENSMUSG00000049690	ENSMUSG00000049690	Nckap5	chr1:127810196-128727376	1.92784	6.62158	1.78019	-3.18375	0.00145381	0.0238143	yes
ENSMUSG00000000263	ENSMUSG00000000263	Glra1	chr11:55327739-55421700	16.7197	57.4761	1.78141	-4.01477	5.95e-05	0.00213047	yes
ENSMUSG00000064293	ENSMUSG00000064293	Cntn4	chr6:105627653-106649304	6.52408	22.5732	1.79076	-6.73934	1.59e-11	3.74e-09	yes
ENSMUSG00000055945	ENSMUSG00000055945	Prr18	chr17:8503966-8615593	5.27749	18.355	1.79825	-3.37563	0.000736464	0.0142854	yes
ENSMUSG00000002885	ENSMUSG00000002885	Cd97	chr8:86239075-86265225	3.07071	10.8739	1.82422	-3.30045	0.000965296	0.0173739	yes
ENSMUSG00000020079	ENSMUSG00000020079	Supv3l1	chr10:61891956-61912486	4.39762	15.6588	1.83218	-3.15203	0.00162141	0.0259237	yes
ENSMUSG00000008200	ENSMUSG00000008200	Fnbp4	chr2:90585526-90621178	4.71596	16.9006	1.84145	-4.5421	5.57e-06	0.000321361	yes
ENSMUSG00000035681	ENSMUSG00000035681	Kcnc2	chr10:111708178-111903360	1.6672	5.99867	1.84722	-3.37966	0.000725743	0.0141228	yes
ENSMUSG00000037010	ENSMUSG00000037010	Apln	chrX:45378322-45388030	3.56505	12.9607	1.86215	-3.24296	0.00118296	0.0203144	yes
ENSMUSG00000039911	ENSMUSG00000039911	Spsb1	chr4:149270391-149329152	2.06625	7.55433	1.87029	-3.00693	0.00263904	0.0367781	yes
ENSMUSG00000024593	ENSMUSG00000024593	Megf10	chr18:57292743-57457121	1.07003	3.91693	1.87208	-3.07914	0.00207597	0.0307274	yes
ENSMUSG00000082697	ENSMUSG00000082697	Gm12913	chr4:78419580-78420125	2565.04	9390.69	1.87225	-4.38784	1.14e-05	0.000584232	yes
ENSMUSG00000021182	ENSMUSG00000021182	Ccdc88c	chr12:102149733-102267269	2.26391	8.32872	1.87928	-3.62202	0.000292312	0.00722656	yes
ENSMUSG00000040263	ENSMUSG00000040263	Klhdc4	chr8:122434259-126869624	2.79673	10.3094	1.88215	-3.1518	0.00162265	0.0259237	yes
ENSMUSG00000029722	ENSMUSG00000029722	Agfg2	chr5:138091710-138125954	3.67104	13.6135	1.89078	-11.665	0	0	yes
ENSMUSG00000057234	ENSMUSG00000057234	Mettl15	chr2:108932453-109181904	2.04189	7.61543	1.89902	-3.00033	0.00269685	0.0372684	yes
ENSMUSG00000033781	ENSMUSG00000033781	Asb13	chr13:3633277-3651020	11.2863	42.871	1.92543	-4.86132	1.17e-06	8.45e-05	yes
ENSMUSG00000037211	ENSMUSG00000037211	Spry1	chr3:37538868-37543520	0.617399	2.35224	1.92976	-3.00876	0.00262317	0.0366415	yes
ENSMUSG00000015653	ENSMUSG00000015653	Steap2	chr5:5664830-5694578	4.64004	18.0423	1.95918	-7.52102	5.44e-14	2.1e-11	yes
ENSMUSG00000028982	ENSMUSG00000028982	Slc25a33	chr4:149118144-149148386	12.331	48.0017	1.9608	-3.93621	8.28e-05	0.00269732	yes
ENSMUSG00000038319	ENSMUSG00000038319	Kcnh2	chr5:23825406-23857422	5.88215	23.2762	1.98444	-4.36969	1.24e-05	0.00061929	yes
ENSMUSG00000039728	ENSMUSG00000039728	Slc6a5	chr7:57165515-57219226	10.6793	43.0088	2.00981	-5.34512	9.04e-08	9.39e-06	yes
ENSMUSG00000037463	ENSMUSG00000037463	Fbxo27	chr7:29477867-29484357	2.77226	11.3263	2.03055	-2.87414	0.00405134	0.0490711	yes
ENSMUSG00000041842	ENSMUSG00000041842	Fhdc1	chr3:84247946-84284351	1.70191	6.97159	2.03434	-3.39537	0.000685362	0.0135802	yes
ENSMUSG00000045875	ENSMUSG00000045875	Adra1a	chr14:67254087-67390005	5.28762	21.6961	2.03674	-6.29298	3.11e-10	5.88e-08	yes
ENSMUSG00000052151	ENSMUSG00000052151	Ppap2c	chr10:78989174-78996532	2.23918	9.19026	2.03714	-4.60971	4.03e-06	0.000241099	yes
ENSMUSG00000024037	ENSMUSG00000024037	Wdr4	chr17:31631267-31656919	1.96127	8.10466	2.04697	-3.49745	0.000469724	0.0102778	yes
ENSMUSG00000006307	ENSMUSG00000006307	Wbp7	chr7:31353876-31373745	1.93655	8.07572	2.0601	-3.15034	0.00163081	0.0259625	yes
ENSMUSG00000024787	ENSMUSG00000024787	Snx15	chr19:6119398-6128304	5.08746	21.3839	2.07151	-3.13234	0.00173417	0.0271782	yes
ENSMUSG00000030493	ENSMUSG00000030493	C230052I12Rik	chr7:36119193-36181836	2.27121	9.59019	2.0781	-4.1264	3.68e-05	0.00147369	yes
ENSMUSG00000028370	ENSMUSG00000028370	Pappa	chr4:64785207-65018543	2.22206	9.45389	2.08901	-5.3706	7.85e-08	8.36e-06	yes
ENSMUSG00000027016	ENSMUSG00000027016	Zfp385b	chr2:77248690-77657696	7.93828	33.8702	2.09312	-5.98467	2.17e-09	3.64e-07	yes
ENSMUSG00000054708	ENSMUSG00000054708	Ankrd24	chr10:81091284-81110355	1.61178	6.92234	2.10261	-3.14505	0.00166061	0.0262983	yes
ENSMUSG00000019792	ENSMUSG00000019792	Trmt11	chr10:30254030-30320555	1.52973	6.65101	2.12029	-3.50262	0.000460707	0.0101541	yes
ENSMUSG00000028016	ENSMUSG00000028016	Ints12	chr3:132644716-132773952	3.94447	17.3954	2.1408	-3.97553	7.02e-05	0.00241404	yes
ENSMUSG00000037722	ENSMUSG00000037722	Gnpnat1	chr14:45996008-46008477	1.36431	6.02154	2.14196	-3.03205	0.00242896	0.0348145	yes
ENSMUSG00000041660	ENSMUSG00000041660	Bbox1	chr2:110102853-110154717	1.08635	4.86685	2.16351	-3.36023	0.000778774	0.0148958	yes
ENSMUSG00000015342	ENSMUSG00000015342	Xk	chrX:8849881-8890376	3.30626	15.082	2.18956	-4.57398	4.79e-06	0.000278773	yes
ENSMUSG00000038982	ENSMUSG00000038982	Muted	chr13:38684722-38726978	2.16204	9.89118	2.19375	-2.90728	0.00364584	0.0458284	yes
ENSMUSG00000035105	ENSMUSG00000035105	Egln3	chr12:55279967-55304847	1.8964	8.89288	2.22939	-3.15844	0.00158614	0.0254752	yes
ENSMUSG00000032648	ENSMUSG00000032648	Pygm	chr19:6384398-6398459	11.1594	52.5183	2.23456	-4.20054	2.66e-05	0.00116247	yes
ENSMUSG00000020682	ENSMUSG00000020682	Mmp28	chr11:83251187-83276573	0.678409	3.2628	2.26588	-3.00204	0.00268176	0.0370881	yes
ENSMUSG00000047495	ENSMUSG00000047495	Dlgap2	chr8:14095864-14847684	3.2327	15.7787	2.28717	-5.92838	3.06e-09	4.95e-07	yes
ENSMUSG00000027374	ENSMUSG00000027374	Mrps5	chr2:127412957-127432565	15.1544	75.9157	2.32467	-5.26751	1.38e-07	1.34e-05	yes
ENSMUSG00000027386	ENSMUSG00000027386	Fbln7	chr2:128688716-128722770	0.620913	3.36689	2.43895	-4.2858	1.82e-05	0.000850186	yes
ENSMUSG00000003282	ENSMUSG00000003282	Plag1	chr4:3828142-3865570	0.721627	3.97844	2.46288	-3.43281	0.000597366	0.0122326	yes
ENSMUSG00000085227	ENSMUSG00000085227	6330418K02Rik	chr5:138700883-138721233	1.4252	7.85821	2.46304	-3.16611	0.00154491	0.0249903	yes
ENSMUSG00000026893	ENSMUSG00000026893	Gca	chr2:62502341-63022344	3.7734	21.2845	2.49587	-5.29142	1.21e-07	1.22e-05	yes
ENSMUSG00000053334	ENSMUSG00000053334	Ficd	chr5:114185790-114190609	1.50447	8.70805	2.5331	-3.42434	0.000616291	0.0125032	yes
ENSMUSG00000026834	ENSMUSG00000026834	Acvr1c	chr2:58119863-58210306	0.373231	2.18497	2.54948	-3.72073	0.00019865	0.00532387	yes
ENSMUSG00000024427	ENSMUSG00000024427	Spry4	chr18:38745921-38760922	1.68164	9.98814	2.57035	-4.09715	4.18e-05	0.00162965	yes
ENSMUSG00000026770	ENSMUSG00000026770	Il2ra	chr2:11564418-11614818	0.470485	3.00198	2.6737	-3.10767	0.00188568	0.028804	yes
ENSMUSG00000085847	ENSMUSG00000085847	Gm14540	chr6:32740975-33010260	0.4074	2.67289	2.71388	-3.0957	0.00196351	0.0294966	yes
ENSMUSG00000026765	ENSMUSG00000026765	Lypd6b	chr2:49643207-49804369	3.56667	23.9838	2.74941	-4.59318	4.37e-06	0.000258464	yes
ENSMUSG00000030924	ENSMUSG00000030924	2610020H08Rik	chr7:126904436-126992457	2.33531	15.8191	2.75998	-3.96175	7.44e-05	0.00249154	yes
ENSMUSG00000074235	ENSMUSG00000074235	Gm10649	chr8:79129124-79768911	0.522416	3.56411	2.77027	-3.05525	0.00224875	0.0329084	yes
ENSMUSG00000027338	ENSMUSG00000027338	Prnd	chr2:131735663-131781866	0.400629	2.75056	2.77939	-4.51982	6.19e-06	0.000348232	yes
ENSMUSG00000035104	ENSMUSG00000035104	Fam176a	chr6:81991036-82043093	0.578471	3.99485	2.78783	-3.00814	0.00262849	0.0366593	yes
ENSMUSG00000087231	ENSMUSG00000087231	E230016M11Rik	chr6:66985089-67030648	0.827724	5.90064	2.83365	-3.02431	0.00249202	0.0354305	yes
ENSMUSG00000091547	ENSMUSG00000091547	Gm17547	chr13:83861159-83880913	0.740163	5.44095	2.87794	-3.05349	0.00226193	0.0330213	yes
ENSMUSG00000027209	ENSMUSG00000027209	4930525F21Rik	chr2:125656039-125977740	1.05936	7.9697	2.91133	-5.91178	3.38e-09	5.29e-07	yes
ENSMUSG00000063972	ENSMUSG00000063972	Nr6a1	chr2:38578889-38783208	0.218542	1.64649	2.91341	-2.94135	0.00326783	0.0424396	yes
ENSMUSG00000047583	ENSMUSG00000047583	Tyw3	chr3:154239483-154286146	1.27653	9.72195	2.92901	-4.15851	3.2e-05	0.00133105	yes
ENSMUSG00000050944	ENSMUSG00000050944	Efcab5	chr11:76903416-77002470	0.162627	1.23933	2.92992	-2.94361	0.00324414	0.0424038	yes
ENSMUSG00000074517	ENSMUSG00000074517	Gm10710	chr3:82929197-82933168	0.153086	1.20295	2.97416	-2.90098	0.00371994	0.0464563	yes
ENSMUSG00000021567	ENSMUSG00000021567	Nkd2	chr13:73955981-73985079	0.264793	2.08115	2.97445	-3.70975	0.000207464	0.00551118	yes
ENSMUSG00000028865	ENSMUSG00000028865	Cd164l2	chr4:132765254-132780470	0.696669	5.50118	2.98119	-3.47832	0.000504565	0.0108308	yes
ENSMUSG00000032268	ENSMUSG00000032268	Tmprss5	chr9:48889364-48925692	0.2624	2.10825	3.0062	-2.99566	0.00273849	0.0376341	yes
ENSMUSG00000091828	ENSMUSG00000091828	5033417F24Rik	chr1:94803565-94807341	0.454162	3.68743	3.02134	-2.9007	0.00372327	0.0464563	yes
ENSMUSG00000039232	ENSMUSG00000039232	Stx11	chr10:12659786-12684065	0.193523	1.6296	3.07394	-2.95321	0.00314492	0.0415533	yes
ENSMUSG00000078451	ENSMUSG00000078451	Ppil6	chr10:41210244-41234092	0.754805	6.66018	3.14138	-3.22215	0.00127231	0.0214223	yes
ENSMUSG00000032754	ENSMUSG00000032754	Slc24a6	chr5:120961176-120984033	1.31585	11.9588	3.18402	-3.5404	0.000399515	0.00913516	yes
ENSMUSG00000042448	ENSMUSG00000042448	Hoxd1	chr2:74601036-74603200	0.309966	2.83639	3.19387	-3.18951	0.00142512	0.0234291	yes
ENSMUSG00000020689	ENSMUSG00000020689	Itgb3	chr11:104469313-104531790	0.220517	2.05321	3.21891	-2.88398	0.00392682	0.0482615	yes
ENSMUSG00000021647	ENSMUSG00000021647	Cartpt	chr13:100668438-100670638	0.959609	8.95716	3.22252	-3.3207	0.000897926	0.0164987	yes
ENSMUSG00000092033	ENSMUSG00000092033	A730056A06Rik	chr7:80458888-80564785	0.133946	1.25269	3.22531	-3.0599	0.00221409	0.0324799	yes
ENSMUSG00000020061	ENSMUSG00000020061	Mybpc1	chr10:87981023-88067897	0.229645	2.34457	3.35185	-2.94253	0.00325537	0.0424038	yes
ENSMUSG00000022237	ENSMUSG00000022237	Ankrd33b	chr15:31221233-31297514	0.419427	4.32051	3.36471	-3.81671	0.000135242	0.00401669	yes
ENSMUSG00000057596	ENSMUSG00000057596	Trim30d	chr7:111618527-111656363	0.157306	1.62463	3.36847	-3.73941	0.000184453	0.00503859	yes
ENSMUSG00000044522	ENSMUSG00000044522	A730020M07Rik	chr3:121340062-121346403	0.604153	6.31945	3.38681	-3.00851	0.00262533	0.0366434	yes
ENSMUSG00000038663	ENSMUSG00000038663	Fsd2	chr7:88678193-88711830	0.0784141	0.836847	3.41578	-2.88728	0.00388592	0.047892	yes
ENSMUSG00000042251	ENSMUSG00000042251	Pm20d1	chr1:133693957-133718050	0.386281	4.15872	3.42842	-2.94284	0.00325213	0.0424038	yes
ENSMUSG00000029819	ENSMUSG00000029819	Npy	chr6:49772708-49779506	0.442046	4.86339	3.45969	-2.99807	0.00271692	0.0374031	yes
ENSMUSG00000087213	ENSMUSG00000087213	2810408I11Rik	chr1:64726444-64772218	0.697506	7.78557	3.48053	-3.3953	0.000685524	0.0135802	yes
ENSMUSG00000039676	ENSMUSG00000039676	Capsl	chr15:9365782-9395790	0.118468	1.33438	3.49361	-2.99427	0.00275105	0.0377197	yes
ENSMUSG00000033213	ENSMUSG00000033213	AA467197	chr2:122462721-122466927	0.385707	4.50967	3.54744	-3.32495	0.000884345	0.016322	yes
ENSMUSG00000047293	ENSMUSG00000047293	Gpr15	chr16:58717547-58718837	0.434751	5.14468	3.56482	-3.52475	0.000423883	0.0095516	yes
ENSMUSG00000078349	ENSMUSG00000078349	AW011738	chr4:155577412-155579260	0.0864201	1.06811	3.62755	-2.92864	0.00340447	0.0436509	yes
ENSMUSG00000032318	ENSMUSG00000032318	Isl2	chr9:55386478-55393987	0.35001	4.3839	3.64674	-2.90931	0.00362229	0.045573	yes
ENSMUSG00000026650	ENSMUSG00000026650	Meig1	chr2:3326314-3339920	0.324392	4.10197	3.66051	-3.22531	0.00125835	0.0212663	yes
ENSMUSG00000066477	ENSMUSG00000066477	Gm16551	chr9:74695789-74739282	0.102621	1.35003	3.7176	-2.97076	0.00297061	0.0399247	yes
ENSMUSG00000081424	ENSMUSG00000081424	Gm14774	chrX:83986208-85360984	0.268052	3.53099	3.71949	-2.9035	0.00369012	0.0462017	yes
ENSMUSG00000023070	ENSMUSG00000023070	Rgn	chrX:20126912-20139215	0.127174	1.67712	3.72111	-3.17338	0.00150673	0.024482	yes
ENSMUSG00000040350	ENSMUSG00000040350	Trim7	chr11:48638847-48666995	0.115688	1.60391	3.79329	-3.51567	0.000438642	0.00981965	yes
ENSMUSG00000038521	ENSMUSG00000038521	C1s	chr6:124462422-124587055	0.470086	6.54826	3.80012	-3.57669	0.000347978	0.00825173	yes
ENSMUSG00000056718	ENSMUSG00000056718	Gm13199	chr2:5715339-5816478	0.240116	3.40468	3.82572	-3.50383	0.000458622	0.0101451	yes
ENSMUSG00000091217	ENSMUSG00000091217	5430400D12Rik	chr7:87065640-87067407	0.121292	1.76665	3.86446	-3.41646	0.000634417	0.0128422	yes
ENSMUSG00000036040	ENSMUSG00000036040	Adamtsl2	chr2:26934898-26964501	0.512142	7.49058	3.87046	-4.16611	3.1e-05	0.00129641	yes
ENSMUSG00000070336	ENSMUSG00000070336	Fbxo47	chr11:97715139-97745468	0.0784948	1.16075	3.88632	-3.01146	0.00259991	0.0363727	yes
ENSMUSG00000086510	ENSMUSG00000086510	Gm16661	chr14:120674890-120830919	0.198478	2.9568	3.89698	-3.59719	0.000321676	0.00776005	yes
ENSMUSG00000009941	ENSMUSG00000009941	Nxf2	chrX:131479064-131499293	0.102284	1.53957	3.91187	-3.34118	0.000834235	0.015662	yes
ENSMUSG00000042353	ENSMUSG00000042353	Frem3	chr8:83134937-83219370	0.414027	6.28846	3.92491	-5.02644	5e-07	4.06e-05	yes
ENSMUSG00000085445	ENSMUSG00000085445	Gm16348	chr8:42303492-42306248	0.0624674	0.9579	3.9387	-2.93126	0.00337594	0.0434385	yes
ENSMUSG00000082879	ENSMUSG00000082879	Gm13525	chr2:49474817-49630298	0.353577	5.4832	3.95492	-3.2965	0.000978965	0.0175311	yes
ENSMUSG00000034486	ENSMUSG00000034486	Gbx2	chr1:91824536-91829865	0.0542965	0.843924	3.95818	-3.50306	0.000459944	0.0101496	yes
ENSMUSG00000084966	ENSMUSG00000084966	2810471M01Rik	chr11:28581563-28593276	0.102629	1.59766	3.96045	-2.94617	0.00321733	0.042238	yes
ENSMUSG00000041565	ENSMUSG00000041565	L3mbtl4	chr17:68623136-69127301	0.153557	2.39953	3.9659	-5.16925	2.35e-07	2.15e-05	yes
ENSMUSG00000086664	ENSMUSG00000086664	B230209K01Rik	chr1:122983981-123017533	0.22061	3.50019	3.98786	-3.63111	0.000282204	0.00702293	yes
ENSMUSG00000053574	ENSMUSG00000053574	4930563E22Rik	chr11:72025225-72031952	0.129128	2.0846	4.01289	-3.58045	0.000343006	0.00816589	yes
ENSMUSG00000087551	ENSMUSG00000087551	Gm16912	chr17:29598840-29632390	0.0573773	0.944169	4.04049	-3.02469	0.00248888	0.0354212	yes
ENSMUSG00000047161	ENSMUSG00000047161	Chst9	chr18:15610432-15918666	0.0786583	1.30637	4.05382	-3.92256	8.76e-05	0.00281931	yes
ENSMUSG00000090855	ENSMUSG00000090855	Gm17219	chr7:117451526-117758436	0.175982	2.95477	4.06955	-2.94407	0.00323924	0.0424027	yes
ENSMUSG00000087082	ENSMUSG00000087082	Gm15423	chr1:178744790-179188334	0.141342	2.45711	4.1197	-3.64051	0.0002721	0.0068361	yes
ENSMUSG00000040329	ENSMUSG00000040329	Il7	chr3:7572035-7690001	0.17202	3.00487	4.12666	-4.32582	1.52e-05	0.000738122	yes
ENSMUSG00000086219	ENSMUSG00000086219	2410137F16Rik	chr5:116888728-117041826	0.364852	6.64568	4.18703	-4.17275	3.01e-05	0.00126872	yes
ENSMUSG00000091377	ENSMUSG00000091377	Gm17398	chr5:148142316-148213493	0.0558443	1.02517	4.1983	-3.16084	0.00157318	0.0253119	yes
ENSMUSG00000000409	ENSMUSG00000000409	Lck	chr4:129225587-129250885	0.0720135	1.42069	4.30218	-2.95658	0.00311074	0.0411992	yes
ENSMUSG00000045282	ENSMUSG00000045282	Tmem86b	chr7:4579643-4582084	0.182377	3.6941	4.34023	-3.29912	0.000969877	0.0174145	yes
ENSMUSG00000037321	ENSMUSG00000037321	Tap1	chr17:34318931-34334170	0.497953	10.158	4.35046	-4.96704	6.8e-07	5.29e-05	yes
ENSMUSG00000069825	ENSMUSG00000069825	Spata22	chr11:73143242-73169415	0.123419	2.67417	4.43745	-3.97145	7.14e-05	0.0024225	yes
ENSMUSG00000039021	ENSMUSG00000039021	Ttc16	chr2:32612545-32631153	0.0673704	1.48836	4.46546	-3.59217	0.000327939	0.00786923	yes
ENSMUSG00000022041	ENSMUSG00000022041	Chrna2	chr14:66759796-66771785	0.0720006	1.61551	4.48783	-3.41189	0.000645148	0.0130303	yes
ENSMUSG00000085912	ENSMUSG00000085912	Gm16197	chr17:29194418-29215906	0.0350783	0.897954	4.67799	-2.98484	0.00283725	0.0386775	yes
ENSMUSG00000039563	ENSMUSG00000039563	2210406O10Rik	chr5:36790259-36807502	0.336134	8.91985	4.72991	-5.6784	1.36e-08	1.78e-06	yes
ENSMUSG00000067023	ENSMUSG00000067023	Gm626	chr14:34361742-34388440	0.0325488	1.05374	5.01677	-3.72427	0.000195881	0.00527307	yes
ENSMUSG00000024027	ENSMUSG00000024027	Glp1r	chr17:31038784-31073455	0.171612	5.58876	5.02531	-4.47961	7.48e-06	0.000410333	yes
ENSMUSG00000079343	ENSMUSG00000079343	Gm5077	chr6:124462422-124587055	0.0836965	2.73237	5.02884	-3.86448	0.000111327	0.0034127	yes
ENSMUSG00000056569	ENSMUSG00000056569	Mpz	chr1:173080841-173091261	0.0736699	2.742	5.21801	-4.67621	2.92e-06	0.00018069	yes
ENSMUSG00000022847	ENSMUSG00000022847	Thpo	chr16:20725230-20742457	0.100753	3.78017	5.22956	-4.67835	2.89e-06	0.000179425	yes
ENSMUSG00000036480	ENSMUSG00000036480	Prss56	chr1:89083239-89084978	0.0596056	2.30225	5.27145	-2.93018	0.00338769	0.0434974	yes
ENSMUSG00000032783	ENSMUSG00000032783	Troap	chr15:98905005-98913783	0.0476562	1.91948	5.33191	-3.22366	0.00126563	0.0213495	yes
ENSMUSG00000043342	ENSMUSG00000043342	Hoxd9	chr2:74535736-74538265	0.0540685	2.25314	5.38101	-3.76162	0.000168814	0.00472706	yes
ENSMUSG00000087221	ENSMUSG00000087221	BC037032	chr15:3971685-4105344	0.13286	5.67854	5.41754	-4.17638	2.96e-05	0.00125666	yes
ENSMUSG00000091331	ENSMUSG00000091331	Gm20520	chr4:117507110-117556092	0.31072	13.4992	5.44111	-3.2119	0.0013186	0.0220885	yes
ENSMUSG00000038721	ENSMUSG00000038721	Hoxb7	chr11:96143218-96151650	0.0596725	2.62341	5.45823	-5.13351	2.84e-07	2.5e-05	yes
ENSMUSG00000026100	ENSMUSG00000026100	Mstn	chr1:53118506-53124923	0.0230776	1.12094	5.60206	-4.79535	1.62e-06	0.000112294	yes
ENSMUSG00000087519	ENSMUSG00000087519	AV039307	chr2:120676440-120796451	0.13177	9.65415	6.19506	-5.17053	2.33e-07	2.15e-05	yes
ENSMUSG00000045655	ENSMUSG00000045655	AU021034	chr14:78470523-78490593	0.0249623	2.01964	6.33821	-4.4354	9.19e-06	0.000488259	yes
ENSMUSG00000063388	ENSMUSG00000063388	BC023105	chr18:60598948-60603502	0.0252018	2.28031	6.49956	-3.71235	0.000205346	0.00548442	yes
ENSMUSG00000044014	ENSMUSG00000044014	Npy5r	chr8:69203863-69211993	0.0120854	1.32978	6.78178	-4.05514	5.01e-05	0.00185257	yes
ENSMUSG00000047642	ENSMUSG00000047642	D930020B18Rik	chr10:121078643-121130940	0.0158869	1.80001	6.82402	-3.46801	0.000524323	0.0111101	yes
ENSMUSG00000038253	ENSMUSG00000038253	Hoxa5	chr6:52112349-52171853	0.0385181	5.18128	7.07163	-6.195	5.83e-10	1.07e-07	yes
ENSMUSG00000036139	ENSMUSG00000036139	Hoxc9	chr15:102797226-102847860	0.0183896	4.02812	7.77508	-4.36975	1.24e-05	0.00061929	yes
ENSMUSG00000027102	ENSMUSG00000027102	Hoxd8	chr2:74541304-74586331	0.00829958	11.3889	10.4223	-4.15726	3.22e-05	0.00133531	yes
ENSMUSG00000001657	ENSMUSG00000001657	Hoxc8	chr15:102797226-102847860	0.0171114	37.638	11.103	-5.34595	8.99e-08	9.39e-06	yes
ENSMUSG00000004885	ENSMUSG00000004885	Crabp2	chr3:87752587-87757298	41.1328	0	-1.79769e+308	-1.79769e+308	0.000672932	0.013412	yes
ENSMUSG00000005892	ENSMUSG00000005892	Trh	chr6:92192054-92194644	14.1589	0	-1.79769e+308	-1.79769e+308	0.00140935	0.0232755	yes
ENSMUSG00000012520	ENSMUSG00000012520	Phox2b	chr5:67485635-67490540	2.75396	0	-1.79769e+308	-1.79769e+308	0.00397535	0.0485647	yes
ENSMUSG00000020428	ENSMUSG00000020428	Gabra6	chr11:42119938-42134574	3.22331	0	-1.79769e+308	-1.79769e+308	0.00105586	0.0186624	yes
ENSMUSG00000021342	ENSMUSG00000021342	Prl	chr13:27149438-27157073	11.0384	0	-1.79769e+308	-1.79769e+308	7.69e-05	0.00255243	yes
ENSMUSG00000021848	ENSMUSG00000021848	Otx2	chr14:49277353-49287319	4.47616	0	-1.79769e+308	-1.79769e+308	7.53e-05	0.00251834	yes
ENSMUSG00000030109	ENSMUSG00000030109	Slc6a12	chr6:121293093-121315793	20.877	0	-1.79769e+308	-1.79769e+308	2.94e-15	1.37e-12	yes
ENSMUSG00000032092	ENSMUSG00000032092	Mpzl2	chr9:44850507-44862098	5.48417	0	-1.79769e+308	-1.79769e+308	0.00040036	0.00913516	yes
ENSMUSG00000032715	ENSMUSG00000032715	Trib3	chr2:152163157-152169768	2.40591	0	-1.79769e+308	-1.79769e+308	0.00410668	0.0495015	yes
ENSMUSG00000041798	ENSMUSG00000041798	Gck	chr11:5800822-5850084	1.38069	0	-1.79769e+308	-1.79769e+308	0.000564951	0.0117917	yes
ENSMUSG00000044681	ENSMUSG00000044681	Cnpy1	chr5:28527358-28572332	2.01022	0	-1.79769e+308	-1.79769e+308	0.000580822	0.0120398	yes
ENSMUSG00000046714	ENSMUSG00000046714	Foxc2	chr8:122434259-126869624	4.80022	0	-1.79769e+308	-1.79769e+308	0.00285806	0.0389027	yes
ENSMUSG00000051251	ENSMUSG00000051251	Nhlh1	chr1:173982422-173987704	8.58387	0	-1.79769e+308	-1.79769e+308	0.000473873	0.010356	yes
ENSMUSG00000055197	ENSMUSG00000055197	Fev	chr1:74928082-74931993	4.69457	0	-1.79769e+308	-1.79769e+308	0.00275658	0.0377197	yes
ENSMUSG00000055333	ENSMUSG00000055333	Fat2	chr11:55064110-55150066	4.5599	0	-1.79769e+308	-1.79769e+308	0.000396663	0.00909663	yes
ENSMUSG00000056380	ENSMUSG00000056380	Gpr50	chrX:68916841-68922432	4.32988	0	-1.79769e+308	-1.79769e+308	0.0033918	0.0435193	yes
ENSMUSG00000061808	ENSMUSG00000061808	Ttr	chr18:20716574-20832825	180.199	0	-1.79769e+308	-1.79769e+308	0.00012097	0.00365878	yes
ENSMUSG00000073490	ENSMUSG00000073490	AI607873	chr1:175653813-175671878	0.709003	0	-1.79769e+308	-1.79769e+308	0.000489071	0.0105762	yes
ENSMUSG00000090231	ENSMUSG00000090231	Cfb	chr17:34993318-35035210	3.87965	0	-1.79769e+308	-1.79769e+308	0.00389567	0.047947	yes
ENSMUSG00000001566	ENSMUSG00000001566	Mnx1	chr5:29799577-29805059	0	2.53769	1.79769e+308	1.79769e+308	0.000918191	0.0168043	yes
ENSMUSG00000001661	ENSMUSG00000001661	Hoxc6	chr15:102797226-102847860	0	5.06599	1.79769e+308	1.79769e+308	0.000257184	0.0065355	yes
ENSMUSG00000004231	ENSMUSG00000004231	Pax2	chr19:44830538-44912758	0	1.20227	1.79769e+308	1.79769e+308	0.00275491	0.0377197	yes
ENSMUSG00000022484	ENSMUSG00000022484	Hoxc10	chr15:102797226-102847860	0	2.75241	1.79769e+308	1.79769e+308	0.00105989	0.0187154	yes
ENSMUSG00000034416	ENSMUSG00000034416	Pkd1l2	chr8:119519578-119606349	0	0.907007	1.79769e+308	1.79769e+308	0.00259389	0.0363446	yes
ENSMUSG00000038227	ENSMUSG00000038227	Hoxa9	chr6:52173098-52181088	0	3.65305	1.79769e+308	1.79769e+308	0.000103969	0.00322354	yes
ENSMUSG00000043219	ENSMUSG00000043219	Hoxa6	chr6:52112349-52171853	0	3.43334	1.79769e+308	1.79769e+308	0.000489574	0.0105762	yes
ENSMUSG00000052371	ENSMUSG00000052371	1700109F18Rik	chr2:74541304-74586331	0	13.259	1.79769e+308	1.79769e+308	0.000208157	0.00552149	yes
ENSMUSG00000056648	ENSMUSG00000056648	Hoxb8	chr11:96143218-96151650	0	1.81778	1.79769e+308	1.79769e+308	0.00316275	0.0417027	yes
ENSMUSG00000062272	ENSMUSG00000062272	Olfr1129	chr2:87414061-87416187	0	5.11728	1.79769e+308	1.79769e+308	0.00306489	0.0407592	yes
ENSMUSG00000084922	ENSMUSG00000084922	9330179D12Rik	chr6:127075796-127162429	0	3.62221	1.79769e+308	1.79769e+308	0.00226598	0.0330537	yes
ENSMUSG00000087192	ENSMUSG00000087192	4930412L05Rik	chr4:53217937-53230729	0	4.65808	1.79769e+308	1.79769e+308	0.00259863	0.0363727	yes
