# Supplementary material for: Comparison of independent screens on differentially vulnerable motor neurons reveals alpha-synuclein as a common modifier in motor neuron diseases
Source: PLoS Genet. 2017 Mar 31;13(3):e1006680. doi: 10.1371/journal.pgen.1006680 (PMC5391970; doi:10.1371/journal.pgen.1006680)
Supplement: S2 Table — Table includes the mouse official gene symbol and the log2 fold change identified in Brockington et al., Kaplan et al., Murray et al., and Hedlund et al. (XLSX) [file pgen.1006680.s002.xlsx]

## Sheet: Supp table 2
		Fold Change (Log2)
Mouse Official Gene Symbol	Brockington Human	Kaplan Mouse	Murray Mouse	Hedlund
Cbln1		-1.25472	-1.97735	-1.11483
Fn1		-1.10979	-3.55023	-0.906447
Gabra1		-3.52901	-1.80019	-4.01835
Gabrb2	-2.47411	-2.25104	-1.64459
Kcnd3	-2.16004	-2.76495		-2.40283
Lasp1	-1.12548	-0.844936		-1.05312
Ntrk2	-1.34789	-0.935701		-1.86749
Pclo	-2.35254	-0.659378
Scn2a1	-2.59341	-0.613609		-1.35034
Synpr		-2.003	-1.75577	-3.49862
Syt1	-3.99428	-2.29193	-1.69194
Adcyap1		-2.30479	-2.91668	-0.764228
Ahctf1	-1.4666		-2.13013	-1.64265
Arrb1	-2.24185	-0.795404		-0.89059
Atxn1l	-1.70059	-1.28149		-0.84017
Bcl11b		-2.37201	-3.94809	-1.96914
Cald1		-1.27334	-2.00109	-1.18637
Cdh8	-1.63637	-1.85917	-1.9702
Cnr1	-2.03435	-1.80962		-2.97187
Cpne7		-1.63852	-4.12057	-2.05908
Crebrf	-1.66359	-0.798632		-1.13283
Dach1	-3.32998	-1.68273		-1.15238
Ddc	-4.85387	-1.3788		-1.84341
Efnb3	-1.63609	-2.23545		-1.43239
En2	-1.93437	-3.2908		-2.57535
Fxyd6		-1.35606	-1.54847	-1.65228
Gpm6a	-1.36783	-0.700721		-1.90942
Hdgfrp3	-1.83153	-1.05322		-0.836272
Hpcal4		-1.91565	-1.78606	-2.57285
Igf1		-2.64829	-2.24597	-1.35485
Irx1		-3.31082	-3.79095	-2.7914
Lamb1		-0.88894	-3.35638	-2.06478
Lppr4	-2.63465	-0.816955		-2.29894
Morn4	-1.10173	-1.19221		-0.670108
N4bp2		-1.07385	-2.15331	-1.34507
Ndnf	-2.74313	-2.47985		-2.73582
Pkia	-2.26854	-1.50787		-1.38431
Postn		-2.90868	-2.16517	-1.14235
Ppp1r26	-0.760651	-1.00501		-1.97095
Reps2	-1.67469	-0.791456		-1.61194
Rev3l	-0.893608	-0.820605		-1.38571
Rgs8	-4.48497	-1.69138	-2.6432
Scn3b	-2.65777		-2.58872	-3.43572
Sertm1	-3.10447	-1.59983		-1.07286
Smarca1		-1.08345	-2.25904	-1.77364
St6galnac5	-2.06559	-2.00612		-1.11285
Vtn		-1.52784	-2.17856	-1.1108
Wbp5		-0.893454		-3.30447
Zcchc12	-2.28112	-0.46835		-3.18372
Zfhx4	-1.36482	-3.03587		-1.63937
Glra1		4.70565	1.78141	1.49984
Pacsin3		1.25666		0.62288
Fbxo27		1.53733	2.03055	1.17193
Fryl		1.13949	1.67601	0.723795
Hoxb7	2.50259	3.89473	5.45823
Hoxd8	2.31572	5.31971	10.4223
Hspb8	0.923494	0.554539		0.813342
Isl2		1.79802	3.64674	1.89387
Lypd6b		1.23211	2.74941	0.945487
Pygm		1.54893	2.23456
Spock1		1.82049		1.13063
Spsb1		0.626234	1.87029	0.591151
