# Supplementary material for: Comparison of independent screens on differentially vulnerable motor neurons reveals alpha-synuclein as a common modifier in motor neuron diseases
Source: PLoS Genet. 2017 Mar 31;13(3):e1006680. doi: 10.1371/journal.pgen.1006680 (PMC5391970; doi:10.1371/journal.pgen.1006680)
Supplement: S3 Table — Table includes the mouse official gene symbol and the log2 fold change identified in Brockington et al., Kaplan et al., Murray et al., and Hedlund et al. (XLSX) [file pgen.1006680.s003.xlsx]

## Sheet: Sup table 3
		Fold Change (Log2)
Mouse Official Gene Symbol	Brockington Human	Kaplan Mouse	Murray Mouse	Hedlund
Abcg1	-1.36076			-0.987637
Ahnak			-2.93914	-2.2692
Amotl2			-2.36073	-1.20816
Ash1l		-0.622494		-1.00786
Cacna2d1	-3.00303			-1.27027
Cacnb3	-1.33565			-1.84927
Cadps2	-3.67054			-1.52737
Camk2a			-1.69899	-1.38279
Cav1			-1.65596	-0.976129
Cbln4	-3.67779	-0.910554
Chrm3	-1.35215			-0.969428
Cxadr		-2.6743	-3.09529
Dlgap1		-1.09421		-2.11641
Doc2b		-2.46424	-2.84837
Gabbr2	-2.21386			-1.53532
Gad1		-1.31524		-3.46869
Gad2	-3.51729	-1.93448
Gja1		-0.435673		-1.59184
Gjb2			-4.66983	-2.55894
Gng4	-2.14258	-0.421098
Gria2		-0.728432		-1.30227
Itpr1		-1.35988		-2.12733
Kcnd2		-1.13262		-1.82312
Lgi1	-1.84085			-1.42603
Lin7c		-0.970898		-1.15867
Ncam1	-1.59661	-1.62309
Nf2		-1.20376		-0.801224
Pcdh9		-1.22593		-1.19391
Rasgrp2		-1.92456		-1.39421
Rtn4rl1		-0.828377		-1.95529
Scn3a	-2.99907	-1.43775
Shank2	-3.31099			-1.04549
Slc11a2			-4.73312	-0.56704
Slc17a6		-1.14218		-1.56021
Slc17a7			-8.19991	-1.59359
Slc6a1		-0.687711		-1.88114
Slc6a17		-1.31455		-1.69561
Slc6a20a			-5.85112	-3.81335
Slc6a4	-6.05672		-9.58115
Slc6a6		-0.784586		-1.88704
Slc7a3		-1.31776		-0.894529
Socs7		-0.516688		-0.564207
Sv2a		-1.04877		-1.34354
Syn2		-0.756688		-0.791617
Synpo			-2.51814	-1.47119
Syt5		-1.75972	-2.88452
Th		-2.12389		-1.2479
Tmem204		-1.85327		-0.682724
Ttyh1		-0.565087		-1.53225
Znrf2		-0.947048		-1.0549
2700049A03Rik		-0.718955		-0.896746
6330403A02Rik		-1.29257		-0.716179
A730017C20Rik		-0.667539		-1.55077
A830010M20Rik		-1.16383		-0.992082
Abcb10		-0.480142		-0.604983
Abi3bp			-3.00168	-0.821719
Acadsb				-0.864321
Adcy8		-0.912342		-0.694745
Adgre1		-0.809486		-0.608161
Ak4	-2.38793			-1.58954
Akap1		-0.551862		-0.527247
Akap7			-1.5761	-1.27501
Aldh5a1		-0.792932		-0.784158
Amigo2	-5.05304			-1.41179
Anapc1		-1.48808		-1.03045
Anxa3			-2.31695	-0.543893
Apba1	-1.93382	-0.82241
Arfgef3	-1.4905	-0.640617
Arid2		-0.598553		-1.19502
Arl10			-2.87874	-1.5332
Asb3	-1.39669	-0.626935
Aspm		-0.787426	-2.14822
Asrgl1	-0.795539	-0.666282
B3gnt2		-1.3563		-0.77011
BC048546		-1.11654	-1.70237
Bcl11a		-2.36667		-2.13364
Bclaf1		-0.729749		-0.742393
Bptf		-0.592342		-0.939421
Btbd3		-0.885761		-1.1836
Btg1		-1.46875		-2.32643
Cadm2	-2.75245	-1.39714
Camkv			-2.83241	-2.32108
Car2		-0.670081		-1.85986
Ccdc50		-0.853788		-0.828919
Ccdc85a	-1.53028	-1.10546
Cd302		-1.29834		-1.00069
Cdc42ep3		-1.25408		-0.759596
Cdh11		-0.880584		-1.35641
Cdk14				-0.776456
Cdkn1c		-1.38464	-1.51133
Celf1		-0.639142		-2.52094
Celf2		-1.50554	-1.95227
Celf3			-2.25299	-1.19794
Celf4	-3.58514	-1.2974
Cenpv	-1.10452
Cfh			-4.26689	-1.3449
Chl1		-0.575146		-0.948749
Cited2			-1.50269
Coch		-1.66225	-2.20413
Cpne4		-1.58969	-1.77895
Cpne5		-1.62449		-0.791051
Cpxm1			-2.36561	-0.613737
Crmp1	-0.826811		-1.517
Cstf2t	-1.93625			-1.03404
Ctdspl2		-1.33676		-0.668911
Ctsc			-2.11848	-1.57435
Cttnbp2nl		-0.643451		-0.681374
Ctxn2		-1.65516		-2.93686
Cux2		-1.6059		-1.58687
Cyp26b1			-1.97341	-2.84292
Dach2	-3.49465	-1.70573
Dapk1			-1.71438	-0.785555
Dcaf7		-0.592364		-0.913338
Dcx		-1.29085		-1.73274
Ddx5		-0.474364		-1.22702
Dgkh	-2.27739			-2.74169
Dnase1l1			-4.00779	-0.997341
Dock4	-0.960783	-1.14033
Dpy19l3			-1.97719	-2.08384
Drd2		-0.847834		-1.72675
Dusp26		-0.53583		-1.39038
Dzip1	-1.83737	-0.691322
Ebf1		-2.21434		-0.608538
Efnb2		-1.02669	-2.76798
Elk3		-0.839525		-1.02802
Enc1		-1.34222		-3.7577
Epas1		-0.694344		-1.6438
Erlin2		-0.754595		-1.39185
Esrrb		-1.30918		-0.859207
Eya1		-3.55301		-1.13597
Fam161a	-2.36809		-3.95611
Fam169a	-1.65434	-0.901447
Fam217b	-1.47619	-0.957153
Fam65b	-1.72239			-1.8936
Far2	-2.54436	-0.750271
Fat4		-1.49298	-2.43229
Fbxo33	-1.28356			-1.08183
Foxo3		-0.614851		-1.09273
Foxp2		-1.44573	-1.62315
Foxp2	-2.14619			-1.5145
Fzd3	-2.52632	-1.11208
G3bp1		-1.53842		-1.49617
Ghsr		-1.78914	-2.67589
Glce	-1.74328			-1.14618
Glmn				-0.603474
Gprasp1		-0.595268		-1.47732
Gprasp2		-0.501982		-1.13783
Gpx8			-2.77451	-0.972611
Grb10	-2.14273			-1.538
Grn		-0.544453		-1.60716
Grp	-3.86412			-1.7963
Gucy1a3		-1.89294		-4.1523
Hnrnpa2b1		-0.492674		-0.799226
Ids	-1.15284	-0.523801
Igfbp5		-0.880782	-1.98088
Igsf1		-0.623209		-2.33391
Il10rb		-1.6925	-3.2111
Ildr2	-2.17333			-2.33481
Insm1	-1.72222		-8.55202
Ip6k1		-0.804896		-0.504927
Ipp		-0.583009		-0.758805
Irf6			-6.06276	-2.07889
Islr2			-4.31777	-1.15021
Jarid2			-1.72359	-0.711978
Kcnj6	-2.24589			-1.35248
Kdm2b		-0.517886		-1.20968
Kdm5c		-0.97154		-1.06099
Klf5	-2.78951		-4.38714
Klhl1	-3.95098	-2.14064
Klhl13	-2.29796			-0.790695
Klhl14	-3.54133	-0.590234
Klhl23	-1.30979			-1.81418
Kmt2e		-0.86643		-1.63482
Lamb2			-2.17061	-1.90558
Lats1		-1.04475		-1.1776
LOC102556459				-0.898018
Lppr5	-4.39493	-0.590699
Lrig1		-0.636893		-1.41863
Lrrc3		-1.19441	-3.30325
Lum			-2.2411	-1.75125
Lypd1		-1.2595	-1.80724
Lyrm2		-0.584313		-2.07059
Lyz2			-4.43369	-1.93002
Mal2		-2.45953		-2.62108
Mbtps2		-0.902968		-0.562036
Mecp2		-0.972691		-1.00011
Mef2c		-1.45585		-3.35445
Mgp			-5.8484	-2.96412
Mlip		-1.96196		-1.62538
Mllt10			-1.52432	-0.579824
Mn1		-2.89819		-1.27149
Mpped1			-1.79688	-2.48215
Mrc1			-3.13328	-1.13099
Msi2		-1.52128		-1.99751
Mtfp1		-0.591459		-0.961933
Myh11			-4.59457	-1.16242
NA		-0.700212		-0.724433
NA		-1.02727		-0.887023
NA		-0.700212		-0.724433
NA		-0.700212		-0.724433
NA		-0.700212		-0.724433
NA		-0.474209		-0.477509
NA		-0.700212		-0.724433
NA		-0.700212		-0.724433
NA		-0.700212		-0.724433
NA		-0.700212		-0.724433
NA		-0.700212		-0.724433
NA		-0.700212		-0.724433
NA		-0.700212		-0.724433
NA		-0.700212		-0.724433
NA		-0.700212		-0.724433
NA		-0.700212		-0.724433
NA		-0.999623		-1.93562
NA	-1.34126			-0.584412
Nanos1	-2.47205	-1.13687
Narf		-0.631105
Nav1	-1.04652	-0.886503
Nbl1			-3.93986	-0.737544
Ncald	-1.89945			-1.79521
Ncor1		-1.16027		-1.76354
Ngfr		-0.905254	-3.41032
Nid1		-0.740279		-1.2756
Nkx6-1		-0.904336		-0.823169
Nnat			-3.42505	-1.32606
Npnt	-2.79955	-1.33584
Nptx2	-2.09492	-2.62842
Nrep		-0.434689		-2.4272
Nrsn1		-1.04552		-1.98085
Nrsn2		-1.15386		-1.49057
Nucks1		-0.63697		-0.65995
Nudt11	-2.36022			-0.907496
Nxph3		-1.77996		-0.837364
Olfm1		-0.74121		-1.28846
Orc2	-1.24218			-0.55185
Pamr1			-3.38339	-1.19568
Pcmtd2		-0.989384		-1.18913
Pcsk1	-3.2501	-1.83746
Pcsk5	-1.92432		-2.28677
Pde3a		-3.08928	-3.90582
Pde5a		-0.946749	-2.88013
Pdlim1			-4.78195	-1.06126
Pdpn		-1.60843	-2.41244
Peg3	-2.02429	-0.462496
Pex12			-2.25692	-0.919477
Pgap1	-3.52304	-1.15891
Phf2		-0.787636		-1.05542
Pkig		-0.840858		-1.15433
Plcl1		-1.19637		-0.697134
Plcxd2	-4.30074			-1.89863
Plxnc1		-2.12081	-2.25313
Pmfbp1		-2.42501		-0.975096
Pnpla7			-2.81414	-1.17724
Polb				-0.926181
Polr2m	-2.43937			-0.542486
Por			-2.32828	-0.488152
Pou4f1		-2.26324	-5.13284
Ppap2b		-1.23384		-2.1097
Ppm1b				-1.06626
Ppm1l			-1.64658	-0.42528
Ppp1r1c		-0.909523	-3.7472
Ppp4r2		-0.378396		-1.24349
Ppp4r3b	-2.0671			-1.41448
Prickle1		-0.713344		-1.13684
Prkra		-1.14597		-1.35949
Psip1		-0.763125		-1.15751
Psme1		-0.790811		-1.16988
Ptgds			-11.0412	-2.05205
Ptgfr		-2.72009	-4.3333
Ptn		-0.402421		-0.630277
Ptprb		-0.792229		-1.34375
Ptprk		-1.95602		-1.32394
Ptprz1		-1.73945		-1.0489
Pum2		-1.09297		-1.36883
Purg		-0.71275		-0.873293
Pvalb		-3.16559		-0.79214
Qpct		-1.08279		-1.89586
Rabgap1l	-1.60156	-1.23032
Rbks	-1.23967			-1.16371
Rcan3	-1.61965	-1.54812
RGD1560108	-1.14063			-1.693
RGD1561931	-4.15478			-1.42276
Rgs12			-1.81836	-0.628734
Rnf138		-0.919352		-0.627302
Rnf152		-2.75379		-0.729307
Rnf180	-2.68352	-0.65791
Rundc1	-1.59963	-1.22382
Rxrg		-3.09005		-1.70885
Sash1		-0.692232		-1.10981
Satb1		-0.860762		-0.883374
Scai	-2.89123	-0.89984
Scg5				-0.745463
Sergef	-1.77101		-4.15249
Serping1			-4.58225	-2.0081
Shisa3		-1.23248	-4.32968
Sidt1			-2.12749	-1.1093
Sik3		-1.04171		-1.40771
Sim2		-2.4468		-1.12223
Sin3a	-1.84106		-1.70456
Slc13a4			-6.35592	-1.56411
Slc2a13	-3.38385			-1.85292
Slc35f4		-2.14061		-1.80885
Slc5a6			-1.90962	-0.529517
Slc8a2		-1.12157	-2.91243
Slx4ip	-0.892899			-0.890298
Sox11		-1.21195	-3.20274
Sp4	-0.959876	-1.28788
Spint2		-1.37855	-3.05098
Srgn			-1.94265	-1.12469
St8sia2	-3.66022		-3.55413
Sub1		-1.03736		-0.808053
Sulf1		-1.8158	-4.2469
Syt16		-1.04612		-1.6066
Tbx20		-4.98698	-6.56971
Tcaf1		-0.780634		-1.31726
Tfpi			-2.0179	-0.856419
Thap11			-2.23237	-0.734537
Tm4sf1			-2.51345	-0.975206
Tmem200a	-3.88928	-0.65278
Tmem55a		-0.564912		-0.906786
Top2b		-1.02192		-1.90543
Tox	-2.32681	-0.799668
Tph2	-5.30458		-9.44244
Trp53i11			-1.77581	-1.09645
Trpc7		-1.79774	-4.22731
Tsn	-1.69324	-0.492928
Tspan4		-0.656702		-0.980362
Tusc3	-1.13505			-1.34936
Uaca			-1.84967	-0.631559
Uhrf2			-2.28836	-0.765011
Unc5d	-2.76814	-1.06726
Usp11		-1.58409		-1.20303
Vim			-2.70979	-2.18784
Vip			-5.39822	-1.72501
Whsc1l1		-1.3242		-0.991133
Yeats2		-1.13217		-0.685314
Yeats4		-0.694965		-0.837085
Zfhx3		-2.0375		-1.43135
Zfp207		-1.0159		-1.31726
Zfp275		-1.02825		-0.958436
Zfp462	-1.26305			-0.744182
Zfp536	-1.24159			-0.502227
Zfx		-0.889272		-0.682789
Zmat4		-2.6425		-1.04762
Zmym3	-1.39544	-0.55821
Zmym6	-1.14797			-1.02013
Abcc3	1.24006	1.86931
Anxa2		1.7882		1.85043
Anxa4		1.1538		0.479005
Anxa6		0.649799		1.51899
Arhgdia		0.586361		0.606439
Atp1a1		0.446029		1.16324
Cadm3		0.810923		0.952265
Cdh15		0.535389		0.607413
Cgnl1		1.12241		0.839061
Cyb5r3		1.16783		1.2485
Gabra2		1.23336		1.8762
Gabra5		1.37519		1.13443
Gna14		1.21375		2.25157
Gng12		0.833389		0.985875
Gng2		0.931597		0.961773
Gpc1		0.641051		1.48742
Itga7				2.21563
Kcna1		0.781672		1.005
Kctd4		1.81426		0.862903
Lcp1		0.931533		1.04159
Lgi3		0.80759		0.981598
Mmp16		1.22959		0.887399
Mmp17		0.854199		1.07435
P2rx5		1.68438		0.698273
P2rx6		2.28165		1.4822
Prima1	2.28108	1.33311
Prkaca		0.398118		0.767653
Slc6a5		4.45543	2.00981
Slc9a3r2		0.956409		1.14804
Stmn2		0.426492		1.72943
Sync		1.15211		1.29342
Tgfb3		2.11108		1.06385
Ykt6		1.02546		2.33566
Zyx		0.700573		0.987625
sept8		0.785497		0.819941
1110008P14Rik		1.71577		1.10983
1700025G04Rik		0.682687		0.713893
A830018L16Rik		1.29286		1.04597
AA467197			3.54744	0.631236
Aard		1.6767		0.995125
Aars		0.430458		0.663419
Abca3		0.930707		1.33907
Abo				0.61583
Acad9		0.833094		0.577437
Adam15		1.15635		0.538229
Adam19		1.0044		0.54292
Adam23		0.748844	1.66883
Adra2c		1.49805		0.561109
Agtr2		3.51425		0.807881
Ahnak2		2.33926		1.16376
Ahsa1		0.743506		0.784787
Ankrd13d		0.555709		0.800856
Ankrd6		0.636204		0.834215
Ano3			1.51793	3.00446
Ano6		0.917017		0.599976
Aox1		0.913707		1.58658
Apln			1.86215
Arhgef25		1.05003		0.888058
Arl16		1.65384		0.539929
Armc6		0.717922		1.01217
Armcx6		0.713233		0.99415
Arrdc4	2.4794	0.864929
Asb6		0.539255		0.576026
Asns		0.620507		0.842074
Atp11c		1.00448		0.919091
B3galt5		0.393381		1.28203
Bag3		1.35732		1.30522
BC017643		0.942323		1.33846
BC022687		1.17404		0.85837
Bcap31		0.681176		0.991722
Bin1		0.609542		0.59854
Bop1		0.873024		1.01627
Btbd10		0.419201		0.493209
C1s			3.80012	0.887589
Calca		0.664205		3.80676
Capn2		0.782791		0.892215
Caprin2		1.313		1.37395
Ccdc88c		1.15574	1.87928
Cd151		0.947836		0.837099
Cda		1.00586		2.01478
Cdh6		1.51485		0.741957
Cdk2ap1		0.886045		1.00153
Chid1		1.23212		0.389743
Ciao1		0.602227		0.476377
Cib2		0.613851		1.01442
Clmp		1.07099		0.929098
Cmc2		0.891538		0.773729
Cnp		0.870537
Col5a1	0.909088
Cpne6		0.655381		1.21912
Csgalnact1		0.786763		1.09769
Dab1		0.584736		1.3737
Dctn2		0.457205		0.800821
Dda1				1.31235
Dnlz		0.895027		0.693861
Dock5		0.749254		0.506019
Dpp10		0.749936		1.28959
Dynll1		0.353257		0.821441
E2f1		0.952006		0.733122
Efna1				0.527572
Emc9		0.8626		0.437464
Endod1		0.872977		1.34535
Entpd3		1.30201		1.27034
Eprs		0.726641		0.689538
Fam159b		1.13574		1.92185
Fam213b		0.984311		1.14782
Fam219b		0.642037		0.486857
Fam98a		0.661787		0.820004
Fbxl15		0.946513		0.955096
Fbxo2		1.17297		1.50291
Fbxo31		1.26135		1.14507
Frem3			3.92491	1.21229
Fxyd7		0.638102		2.98296
Gadd45b		0.840979		1.09618
Galnt10				0.779215
Gas6		0.571274		3.2007
Gfap		4.29425
Gfra1		1.31618		1.46084
Glb1l		0.658236	1.59158
Gmpr		0.969138		1.07616
Gpt2		0.754208		0.962296
Grm4		0.622559		0.692057
Gyg		0.586819		0.842926
Hars		0.429004		0.625512
Hdlbp		0.753076		1.1621
Hebp2		1.35263		1.71388
Herc3		0.822675		1.06974
Hhatl		1.0937		1.28396
Hopx		2.70855		3.03603
Hoxa3	1.79655	3.22663
Hoxb2	1.29802			1.0702
Hoxb3	3.02912			0.64927
Hoxb4		1.31059		0.853075
Hoxb5	1.2158	3.51493
Hoxb6		1.57427		1.91179
Hoxc8		4.43125	11.103
Hoxc9		1.12223	7.77508
Hoxd3		1.23573		1.72701
Hoxd4	1.93722			0.847498
Hoxd9		6.74209	5.38101
Hpcal1		0.856796		0.636847
Hsd17b7		0.862631		0.706012
Hspa12a		1.14604		0.979243
Hspb1		1.77483		2.80446
Htatip2		1.55181		1.49163
Htr7		0.812627		0.530599
Htra1		1.09676		1.88612
Id2		0.638506
Ifngr2		0.593796		0.580684
Il1rapl1	0.778521		1.76599
Itpr3		1.33073		1.51065
Kbtbd3		1.10817		0.666204
Kcnab2		1.01088		0.673758
Kcnh1		1.94284		0.61687
Kcnip1		1.12557		0.843888
Kcnk3		1.12324		0.724184
Kcnk4		0.734677		1.35227
Kitl		2.04683		1.12357
Lamp5		4.50549		1.74401
Lamtor4		0.890632		0.655263
Lgals1		1.25865		1.62394
Lgals8		0.436682		0.786369
Lrsam1		1.19741	1.71399
Lsm11		0.938786		1.76612
Lss				0.662504
Mad1l1		0.970679		0.756936
Mapk11		0.982938		0.938744
Masp1		1.78853
Mcam		0.517561		0.834242
Mcoln1		0.638669		0.45717
Mcu		0.779121		1.15992
Med27		0.833605		0.452269
Mmp28			2.26588	1.04348
Mrpl49		0.736126		0.747961
Mthfsd		1.84703		1.09294
Mybpc1		0.855667	3.35185
NA		0.758677		1.37315
NA		1.41812		0.597907
NA		0.758677		1.37315
NA		0.758677		1.37315
NA	1.84101			2.32128
Nat8l			1.60531	0.997365
Nckipsd		1.14126		1.25641
Ncoa7			1.59782	1.63688
Ndufb7		0.627461		0.762116
Nefh		0.350432		0.883066
Nfia		0.891249		1.08852
Nfic	1.89897			0.663591
Nfil3		1.19661		1.37395
Nkiras1		0.42079		1.63701
Nnmt	1.42122			1.17649
Npdc1		0.388004		1.01171
Nrbp1		0.414566		0.657917
Nrp2		0.859061		2.15815
Nxph1		0.875512		0.497729
Ostf1		0.777789		1.77752
Pappa		1.42073	2.08901
Pcmt1		1.01769		0.519558
Per1	0.892917	1.06371
Pgp		0.67925		0.868076
Pgs1		0.522264		0.750928
Plbd2		0.998393		0.862133
Plec		0.987687		1.08206
Plxdc1		2.38854		1.75802
Polr3g		1.32647		2.73153
Ppan		0.446632		0.572189
Ppp2r2b		0.621723		0.929699
Prph		0.703609		2.49136
Psmb3		0.863761		0.799801
Psmd9		0.765242		0.76488
Rbfox3		1.03089		1.86198
Rbm11		1.27402		1.12663
Rnf112		0.889179		1.42938
Rora	2.06633	1.64335
Ryr2		0.786523		0.720261
S100a10		1.14444		2.18345
Sap30l		0.90407		1.37731
Scx		1.35458		2.18442
Serpinb6a		1.48028		1.95296
Sh3bgrl3		0.633194		2.43001
Slc25a33		0.481322	1.9608
Slc35d3		1.65396		3.40183
Slc9a9		1.47131		0.838661
Smyd2		0.968791		1.05461
Sncg		0.542659		1.73906
Snrnp48		1.05678		0.940682
Snx10		0.786589		1.081
Sppl2b		0.797428		0.736865
Sqstm1		0.602898		1.61938
Srgap2	1.07857	0.737575
Sssca1		0.911854		0.937498
Stat3		1.13172		1.40015
Stbd1		1.28986		2.06988
Stim2		0.848812		1.45345
Stk32a		2.51652	1.54905
Stoml1		1.17795		0.942483
Stx11			3.07394	0.374703
Stx18		0.559264		0.800194
Susd2		1.01512		1.96247
Taf10		0.646979		0.870827
Tapt1		1.41784		1.77715
Tceb2		0.465038		0.671586
Tesc		1.14707		1.1889
Tmem167		0.866019		0.815638
Tmem189		1.05845		0.777214
Tmem255a		0.788869		0.755954
Tmod1	1.62946			1.29517
Tmtc1		2.16574		0.807801
Tpd52l1		1.74218		1.74551
Tppp3		1.63291		2.30274
Trhr		3.96543		3.32354
Trim16		1.27268		1.73659
Trim36		0.850582		1.96359
Tspan17		0.765107		0.792208
Tspan33		0.899809		0.612877
Tsta3		0.960206		0.714087
Ttc19		0.735918		0.895355
Ttl		0.763762		1.0001
Tuba4a		0.474597		0.768797
Tubb4b		0.664864		0.880779
Tvp23a		1.28448		1.03678
Ube2f		0.65987		0.765132
Ube2o		0.647709		0.699435
Ube3c		0.510516		0.858243
Uck2		0.867437		1.7498
Usp19		0.907951		0.579831
Usp5		0.939655		0.83122
Usp7		0.463382		0.765024
Uts2		1.79549		1.47778
Vipr2		3.06817		1.02783
Vwa7		0.889644		1.85202
Wars		0.966681		1.29517
Yars		0.65839		0.891941
Ctnna1		-0.439815		-1.33455
Kcnc2		-1.00119	1.84722	-2.50287
4930563E22Rik		-0.898176	4.01289	-0.801514
Bcl2l11		1.36386	-2.18948	-0.951965
Cachd1	-2.62101		1.68402	-1.37121
Ccdc80	0.868469		-1.94194	-1.79283
Col1a2	2.66874		-3.50989	-2.02736
Col3a1	1.46546		-2.80211	-1.44931
Col6a3	1.91892		-4.36255	-0.841955
Igf2	1.95732		-4.19996	-1.50959
Pde1a	-1.59195	1.53901
Rbp1		2.89113	-4.74257	-0.748952
Rin2	0.673896	-1.1635		-0.815196
Tgfbi			-3.50749	-1.62192
Tmeff1	-1.90545	-1.05439
Rab3b	-1.15952	0.690539		1.72644
Slc1a2	-1.95001	0.51529	1.56348
1500015O10Rik		3.32074	-3.90476	0.867649
Aifm3		1.78122	-1.67811	1.25779
Dcn	2.92795	1.49946	-3.2258
Egln3	-1.6672	2.89892	2.22939
Hddc2	-1.54106	0.691796		0.638539
Pcdh17	-1.89404	1.14041		2.02607
Pde4b	0.72481	0.836805		-0.927847
Pet100	-1.52395	1.11494		1.18095
Scrn3	-1.9331	0.835751	1.50848
Sfrp4	0.780147	0.78962	-4.51288
Stra6		1.2967	-3.15997
